# Supplementary material for: Uncovering the mouse olfactory long non-coding transcriptome with a novel machine-learning model
Source: DNA Res. 2019 Jul 18;26(4):365–78. doi: 10.1093/dnares/dsz015 (PMC6704403; doi:10.1093/dnares/dsz015)
Supplement: dsz015_Supplementary_Data [file dsz015_supplementary_data.zip]

Archive with 5 entries (4 files):
- dsz015-Suppl_data/
- dsz015-Suppl_data/Supplementary_computational_notebook.html
- dsz015-Suppl_data/Supplementary_FASTA.fa
- dsz015-Suppl_data/Supplementary_spreadsheet.xls
- dsz015-Suppl_data/Supplementary figures tables and methods.pdf
