# Supplementary material for: Uncovering the mouse olfactory long non-coding transcriptome with a novel machine-learning model
Source: DNA Res. 2019 Jul 18;26(4):365–78. doi: 10.1093/dnares/dsz015 (PMC6704403; doi:10.1093/dnares/dsz015)
Supplement: dsz015_Supplementary_Data [file dsz015_supplementary_data.zip › dsz015-Suppl_data/Supplementary_FASTA.fa]

>VNO-A
CCACTGATTGCAGCTGATGGGAAACAGCCTCTCTCCCTCCTCTGACTCTCTGTCAGCATTCGTTCTAACT
ACAAAAAGCCCCAGGACTGTGTTGTCTCGCTGTCTGTCCCTTTGTTCGGGCCAGAGCACCTTCCGAATGT
CCTCGAGAACACTCACCAGCACAGACATGGGCAGCCGCTGGTTTCTGCTGCTGCTGCTGCTCAATGGGGA
CAGAATCTTCAACCTGCCCGGCAATGTTGCCTCAATCCCACCTTCCTCAAAAGGCGTTGAGCTTAACAAG
AATCTCTCCTGCCCGTCCACAAGTTCAGTTGTGTCTCAGCGAACCAATGGCCCTACTTCCACAAAGGAAC
TCAACAGTTTATCAGTGAACAAGGCAACCACATCTCAGTCCCAGGGACAGATGACATCAGCTACTCTTCC
AACATCACCCCAAAGCAGTAGTGAAACAGAGACCACTGAGCAGACGGTACACACGGCCGTGAAGACAGTC
ACCAATAGTATGTCACTGTTAGATTCCACGGTGACCTCTGCAGCAAAGGAGCTGGTAGAGTCATCCGAAA
CCACAATTTTATTCA
>VNO-B
TGTACTCTGAGACGTGAGACGGTCAAGCCTGCGGATAAAGCTTTAGAAATGCTACATCCTGGAGCTGTGC
ACCCAAACAGGCTTAGTCTGTATGTATTGCTTGAGTGCCTGGAATGCACACCTGGGACCTCTCCACTGTC
GCCCACTGTTTAGAAAAGAAAACACAGTTTTCAAGGAGAAATATGTGCCAGTGGAGGAAGTCTTTTCCCC
AGGTCACAAGCCAGGGTCTCAGAAGGACTCTCAGATTGTGCATTCCTGCTGTTCCCCAGGCTGAGAGGAC
AAAACAGGAATGTCATTGGAAGAGTGGAGAGACTGAGGTTGCACATAGGTGAATGGAAAATCTTGAAGCC
TTCTGGCAACATGTGAACATTCCCAGAACCCAACAGTGCAAAAGTCAACATTTGCCATGATGAGCAATGG
AGTTGTTTCCTCTTCAGCCAAGCTGAGATGACCAATGGAATTGTTTTTCCACCCTTTGCTGTGTTTCCAC
TCCTCTTTGAAAATCCTTGTTTAGGGTAGTAGTGGGGTGCTAACAGCACACATTCTAAAGCAGGGTGGCA
TTACTGAAAGATTTGATTGCACAATGCGCATTTGTCTGGAAAAGCTTAGGAATGTTTCATTTTAGCTTTC
CTCTTGATAGAATCTATTTGTATCTCTGGGTTTATCCCTGTAGACTTGGAGGGAGTGGTGAAAGATGAAC
GGGCAGTGCTCAGCCACAAGGGGAGAAAAACGTCATCCAGCCCTTAGAATAGCAACAGCAATAAATATGG
GCATGCAGTTCTGCTGCTGAGGCTGGAAAGGCAGGCCGGATCGCATTTACACACCCAACAGGCCTGCTTG
GCTGAGACGACTTTGTCAGAATCATGCACAAAAGTCGATGCCTCCTTGGATGTTTGCTTTCTGAGC
>VNO-C
GAGCCGAGCTTCTCCTCCGGCTGCTTGGCGCGCGAGCTCTGGGCACGTGTGTGTCTGCGGAGTGGGCTGT
GACTGGGAGGGCCAGTGTACTCTGAGACGTGAGACGGTCAAGCCTGCGGATAAAGGTGCGGCTGCCTGTG
CTGGGGACCTGCTCTTTGCTGCTGGAACCTCCAGCTTTTCAATTGTGTTTAGTCTTCTACAAGTGAGGCC
ACCTGTGTGATAGAGTGACAACTCTTGTGTAGCTTTAGAAATGCTACATCCTGGAGCTGTGCACCCAAAC
AGGCTTAGTCTGTATGTATTGCTTGAGTGCCTGGAATGCACACCTGGGACCTCTCCACTGTCGCCCACTG
TTTAGAAAAGAAAACACAGTTTTCAAGGAGAAATATGTGCCAGTGGAGGAAGTCTTTTCCCCAGGTCACA
AGCCAGGGTCTCAGAAGGACTCTCAGATTGTGCATTCCTGCTGTTCCCCAGGCTGAGAGGACAAAACAGG
AATGTCATTGGAAGAGTGGAGAGACTGAGGTTGCACATAGGTGAATGGAAAATCTTGAAGCCTTCTGGCA
ACATGTGAACATTCCCAGAACCCAACAGTGCAAAAGTCAACATTTGCCATGATGAGCAATGGAGTTGTTT
CCTCTTCAGCCAAGCTGAGATGACCAATGGAATTGTTTTTCCACCCTTTGCTGTGTTTCCACTCCTCTTT
GAAAATCCTTGTTTAGGGTAGTAGTGGGGTGCTAACAGCACACATTCTAAAGCAGGGTGGCATTACTGAA
AGATTTGATTGCACAATGCGCATTTGTCTGGAAAAGCTTAGGAATGTTTCATTTTAGCTTTCCTCTTGAT
AGAATCTATTTGTATCTCTGGGTTTATCCCTGTAGACTTGGAGGGAGTGGTGAAAGATGAACGGGCAGTG
CTCAGCCACAAGGGGAGAAAAACGTCATCCAGCCCTTAGAATAGCAACAGCAATAAATATGGGCATGCAG
TTCTGCTGCTGAGGCTGGAAAGGCAGGCCGGATCGCATTTACACACCCAACAGGCCTGCTTGGCTGAGAC
GACTTTGTCAGAATCATGCACAAAAGTCGATGCCTCCTTGGATGTTTGCTTTCTGAGCTGTGACTCAGCA
AAGAAAAGAGAGCTCAGAGCACAGAGCCCACCACAGAATCTCTAGAGGAGATTCCAGCACCCTTC
>VNO-D
ATGGGATTCTTTCCAGCTTCACGTCAGGCCAATCTCTGAACTGTTGGCTCTTCTATAAAGGCAGAGCTGC
TACAGCAAGATCCAATGCCATTATCAAGAACCGCATCATTAGACCGTCTGGTGGCTCTAACTCCAAGATA
AACAGTTACTTCTGTCAGCCACAGCATTCCACAAAGCCCAGCGATCACAACTGGGCAGTTGAAGACACAG
TTCAAGTGTACAGTCCTCCATGACTGAGAAGTTCAAGTGTACAGTCCATCATGACTGAGAAGTTCAAGTG
GACAGTCCACCATGACTGAGAAGTAAAGGGAAGCCACTGACATTGATATGGTTCAGAAGATAGCTGGATT
GTGGCGT
>VNO-E
TTCTCACCACCGCTTATAATGGCTCCCGGGGCTCCCTCAGAGGTGGACGGCCCGTGTGTGTTCCTAACAC
AGAAATACAAACAGCACAGTCTGTATGTTAATGATTTAATGCTGTCTCCACCAGAGGCATCACTGCCGAA
GAAAGATTGTCCACCCAACATCTTTGGTAGTCATCCTGGGAGGCAAAACTTTGGAGATGAAAAGAATATA
AGATGCCATTCAAATCAGCAGCTCTGGAGAAAGAGGACTGAATCAGTTCATTCTGGGAACTAAGCTGAAT
GGAGTCCAGATCACCCTCCGTTTCCCAGCGTTGTGTCTTGTCTGTCTCTGTGGATACTTAATGTCCTTCA
CTAATGTATTTGGCTAGTCTGTTCTTGCTAGCACACCTGTAGACTAATTTCTACAAATTCAGATCTTACA
AAAAGCTGAGTCTTTAACTTCATGCAATGGCAGAGTTGTGACATCTTAGACTCATTTTCTCCCAAATGGC
TTTCTGCTGCCCTCAACTGGTAGTGAGTCATCAATGCAGTAAATCTCTGCATTCATGCTAACCCCCAGCA
TTGTTTGACTCTAAAGGAGATGTAGAAAAATTATTAACCACATTACAGATGATTTTTATTACAGAGAAAA
AAATGGAACTCAGAGGTTTTTAAGGTGTCCACCTATTATTCTCTATTTCCTCATTTTCTACCCAGTTGCA
TGTGATACATGAAGAAAAGTATTTGGCCTTTTCTTCTTTCAAGTATGTGTGTGTGCCAGAGTATTTGGAA
G
>VNO-F
CGCCCATCTGAGATGAAATTGCAGCTTTCATAATGAGCAAGTGGGGCCCAGGAGGCAGATGGATTGTGGC
CCCCCCCCCCCACTACCTGTCACATCCAGTTGCAGGCCCTGGGAAAGGAGTGAGGACAAACAGGAGAGGT
GACAGGATGGCCTCTATTCTCTGAGGCAGGAGGCACCCAGCAGCTCACCTTGAGAAGAACAATACACCCT
AGGGACCGCCCTCTCCCCGCTTTCTTCACTTGAGCTCCTGCGGCCCTAAGATATAGTCCCATCCTGGAAT
CAGAGCACTTCTGAGAGAGTGAGTGCACCGGGGCTGAGTCCGGACAACAACTTTATTATTTGATTGCTCA
AGATCCATTGTCTTACTCTCCCACACTGACGCAGCGAGATTCTTGGCTGATTCAGATGGACTGGATCTTG
ACAGGGATGTCTGAAGTATGCGCTTGCTCTGCTCACAAAAGCCCTAAGTGGCTGCTATAGATCAGCCCTC
GGGCATGGAAGGACTAAAGGAACCAATATCTGAATGAATAAGAAATCCTCCGCCTCCCTGTGGTCTGTCA
TCTCACTTCCTGTCACCTTACTGGATACCTCTTGTCAGGATTCATTTGCATGTGACAGCCTTCCAATCCA
TGTCCCCATCCCAGAGCTGCTAAGTCATTTCCACTGATAGAGCTGACTGCAACAG
>VNO-G
ACAACACTTGTCGCTGTTGGTACTGGTAAACAAGTCTTCCATTCTAGGCTTAAACTTGTTAACTGTGATA
GCCTGGAGGCAGGAAACATAATAATTAACTCTGTCTTACTCCTGACACACCTTCCTTTTATTTATCTTTC
TTTTTTAGTCTGGATGAAACCTTAGCCGGGGCAGTTCTTCGTCTGATTGCCAGGTTTTCCAGTAATCACA
TCAGAAGGGTTTCTTTTTTTTTTCAACATGTGGGCAATTTTCATTATTTCAGCGCAGCAGTGACCTTTGG
AATTCCAGGATCATTTTCTCTCCCCTTCCTGGTGCCCCCATAAGAGACCCAGAAGCACAAACATCTGAGA
CGCTCCTCTGCATCTTCACATCTGCCAGCACAGAAGACGGAGGCCACTGTGGTGAATTTGCAACAGCAGG
TGTTGAGCTGAGGGGCCATGAGCCGCTGGCTTTGAGGGATGGGCAGAAGCAAGGCTTAATTCTTAGTTTC
CGGGCTGTTTGGAAAAAACACTTGGAAAACAAAGTGCATCTGTGAACGAAGAGCTCACAATGAGAAGCTG
GAGTGAGCTTTTACCATGTAAAGCCAGACAGGACTTTAGTTCCAAAGTCCTGCATTTTATGTCATTTTTT
TCCTCTGCGATGGCTCATTCTTTCCATCTAGAATTCTATCTCCCCGATGCACCTAGAATCCACAAAATGT
TATTTATTTCGAGGGTAGCTTGCTTTTTCTTCTATCTAGTTTCCAACTCATGACACAGTTCTGATTCCCA
TAGACAGAGTGGGCCTTCTTTCCAAGGCTGATTAACTCAGTGGAAGTTATTGGCCAGGAACAATTTTCCT
ATGCAGTACCAGCTATTTCCAGTGGCTTTGACTACACTGTGATGCTCTGCTGATGCCAATGTCCACAGAG
GTATGAACCACCCCAAAAGTAACAAGCAGCACTTAACCATTTCTGGCAAACAGCTGGGCAGAGGTTCACA
CAACACATAACAAGAACACAACAGAGATGACTTCACAAAAATGAAAAACCAGTTTGGATTGCTGTTGTAG
TTGAGTGCCTGGAGCCATTTGGAGTGGAAAGAATTCTACAGCTAATTAGAAATACCCGGGATTAGGAAGT
GGAGTCTGGCGTTGTTTCCCT
>MOE-A
GTAGAGAGTCCTTAGTAACCTGGAACTCCCCTGGACCTAACTATACAAGCTCACTGCAGGGGAGGAGGGA
AAAGCAGGGGAGGGGCTGCAGACAGGGAGAGCATGGTCTGCCTGCCGGTCCTGGTCAAGTGGTAGTGCTG
TAGATCTGGGTCTCTCTACCGAGTATGCCGAGAACTACAGGTCCCAGGATGGAGTCAGTTGGGAAATATC
AGCTGTATACTCATGATGTCCTGAATCAGAGGCGTGGATACCTTACAGCCTGGACACACCTGCACCTATG
TGTTCAGAAGCTTGAAAGCTTCCTGCATTGATGAAGTTTGGATGGACTGCTCAGACGCACTGACCCAGGA
AGGAGAGGAGCTGGCTGTGGCAGGCGCTGGAGGCCAGAACTGGAGCGTGAAAACCATGCTCACGGTATCA
ACTGCTTACACCTCTTTCCTTGTTTCATTTCTTCAGTCTCCACTGTGACATCAAGGGAGGACTGAGGAAG
CAGGGACAAGTGGCCCTCATTGAGTCCCCTCCCTGGTTTAGGCAGGCTCTCCACTAATATGCCCGTTGGT
CTTTCTCCTCGCCTCTTGCATATACAGTCAGCCAGACCCCACCCAAATCTACTAAAAATCCCCCACCTCA
CTTTGGGAGGGGGGTCTCCTCCCAGCCAGTCTTTCCTGGCCACTTTC
>MOE-B
TGAAAGAGACTGGTGTTTGGTTACGTGATATGCCTATTTTTATTTCCCTCTAAGCTTTATGGAATAAATG
GATCTCCACCAAAGAATAGAGACAGCAGGGCTGAGCTCAGTCACTTGTGTTAGGAATAATGGGGAGAGAC
TGCCCAGCATGAAGCACCTGCTTCATTGTGAATAATACAAAAAACCATGGAGCGCTATTACCGTGTAGCA
TCTCAGTCAGAATTGAATGAACACGATCTGCTGTGGGTTCGCCTTTGTACAAAATTTTCTAGTTGTAATG
ATAATCATTGTGGCATATAACATTTCAGGGGACATTGGATTACCAAGATGGAAGTTTGACAATTGGCCTA
CATCACTCAAGCAAGGATGGAAAGGGATCTTACAAGCTATCCTTTCACTCTGACAGTTAAAGAAACACCA
TAATAATTTTCAGTGCAAGCAGAAGTGAAGAAGAATGTATAACCAGTGCCTTCTCTGAAGAGGCT
>MOE-C
GATTCTCACGGAGGAAGGAGCACGCCAACAGGGCCTGACTGCGTACAGACATGTCCCCCTCAATAAAATT
GCAGTTGAAATGGATATGCAAATGTGTGTGTGTCTTCCTTCTGCGACAGACGGAACAGAAAAGACAGGGA
CGATAAAGAAAATGTAAAAACCGCCCCTAAAGTGTGAGACCAGGTCCCTTCCTGCCTCCAAAAAGTACAG
GAAGGAAGCACAGCCTTCTGTGGCAGAGATGAGAGTTTAAAAAGAAGGCCATCTTCAGACCCCTCCCAGT
GTAAGACCCGCCTCTAAAGCGTGAGACCACGCCCCTTCCTCCCATCCACAGACAGAGTGTGA
>MOE-D
CAGAGACGTGCAGTAACTCTGGAGCTGAGAAGAAGCTTTCCTGGTTACCTGGGATCCTGAGAGGAGCTTG
AAGAAATGACTTCGAGAGTCTACCTAGAGACCTACTGATGCTCATGCTTTGGTATATGATGCCACAGAAG
AAAATGTACTGGGCATTACCCTGTGAGCGGGTGTGAGCTGTGTTCCTTCAAAAGTCATCCAGAGGCTGCA
AATTCCTACTCCCTTGAATTCAAACTCTGAGACGATGAGAGCTGAAATCACTTCATGTTGCACAGTTCCT
CCATCTTTAAAAACCCTTGAAATCTGTAGCTCTGCCAAGATTATAAATAGAAGTGGCGTGGCAGCGGAGA
ATTGATCACGCTGCATGGCAGCAAATCAATACAGCAGAAAGCAGTTTGCCAGCGGATCCAAAGCATGCGG
AGCAGTTGCGTGTTCTTAGAAAAAGGAGAACAGAGCTTCCTGTGAGACTTCGTGCTGACCCCATCTTCCC
AGACTTCCCTTTGTTCCGGCGACGCAAAAGCCAGTCTAGCGACTCCTCACCACACATTTCCAGCCTTTTC
CCTTGAGCACTGACTTACTTTCTGCCATTTGAAAAGATAACTTCCCCGGGGTGTAATTGCAATTAGAAGA
GCAGATTGGAGAGAGCATCAAATCGTGCCAAGAAAAAAGAAATGTGGAGGAAGTAAACTAGGTACAAGCA
GAGAACGTTATGAATTTTCAAAATACGCTTTACAGAAACACGGAGCCAACAGCGTATCCTTGATTTACAT
CTATTTTTATCATTTGCCTCTTGTCAACCAACTTTATTTATCACTTTCTAAATTAATCACCAAGTCACAC
CGCATGTCCACTCCCTCCACCAATCACCTCTGGAGACTCCAGCGGACAGTTCTGACATGTGCAGATGTCC
CTCTCTCCACTCTTTTAAGGACTGTGTCATGGTGCCCACACACCAGTCATGGTTTCCTCAGCCAGCTAGC
CTTGCTCTTGGGGCCCGTGAGCCTGTTGGGCTCTTTGCTT
>MOE-E
GAAAGTTAAGGAAAGGTAGAAGAGGTGAGAAACAAGATACACTGGTTTTGCTGAGTCCACCTACACTTTT
GATGAATATTAAGACTGAGAATTTCTCATGGCAGATTCAACAGACTCTGATATTCTATTCTATTGTTCTT
AAATAGTAAATTACTTCAAGGGACTTCTCTTCAATCATCAACCTTGACGTTGGAAGAATCATCCCAGTTC
AGATTCTTGGTTAAGATGCAGAGCAAAGCAGTCTAAGATGTTTAGCAATAAAGGCTCAGCTATATAAAGA
CAGTAGAGCTATTCATTGTTCTCAGTCTGCACATAGAGCATGGCAGTCTTTTTCCTGAAATAGATCTCCG
AGCCTGGACTCTGAAAACCCATAATACTTCGTGTGGATGAATCTTAATTATGTTGTGACCACAGTGGATT
AGGATGAGCCATCATCTTCCCATGTGGATGAGTTCTCTGCTGTCAGTCACTGACTGTCCTTACTCACCAG
AGTGTCTTCGTCTGGTGAGCACTCTTCAAACAGTTATGAAGAGGCAATACTGTGGTCTTCTCTTCATGCT
TTCCTCAAGGTGTAATTAATCCCACCAGTGCAGAATCAGACCCACCACCACCACCACCACCATGATTTAA
AGCCAAATCTGAAGCAAGATGTAGTTAAATACTAACCAGATGGATGGACTCTCTGTTAAGGTACATCTCT
AGATCTCCAGAAAATGGCCACAAATTACCTTTGTTTGACCCAACTATACTGGATGTGCT
>MOE-F
TCTCCTTCGCAACCAGATCGCGACCGAGTCACGCTCCCAAGCGACTGTCTACCTGTCTGCAAGGAACCTG
AAACCGTTGCCTCTGAACTGAAAAGAAAAGGAGAATGGGATGGAGCCTTCACCATCTGCATGTGGCCAGA
GTCCAGCATGACCCCTGACAGGTGGCTGAAGATCATATTACTACAAGGAGAGGCCCGTCCAAAAGTGACT
CTTCTCCAGAGTATATCAGGACTCACAGACCCTGACTAGTGTACCCAGATCTGGAACAGAACTGCCAGAC
ATCTTCCTACCCATCGCGTGGCTGGAAGCCAGTGCTTGATGATGGCAACTATGGTGATCTCTCACACTTT
ACTATGAGTGACTTTACATGTCATAAAAATGCCTGGATCCTTTGTGAACGTCTGAAGGTGCTCTAACCTC
GTCCATTCTGGTTTTGACTCCTCGAATTTTGCATGCCACTGAAGTGAGAAAGATGAAGAGCAGGCCATGA
ATGGCCTTCATCTAGAAACCAAGGGCAGTGGTTCTGAAGTCAAGATGATT
>MOE-G
GCCAGTCTTATCGTGAGGAGCTGATTTTACTAACTAGAAGAAAGTTGAGATGGAGCCTCCATAGTTCCCA
ATGCCACCATGTTGTGAGTTAGCACTCAGACATTGCCTCCAACAGACTATGCTATAATCCTATGCTATGT
GTGATCATCAATCTCCAAAGCACATTATCAAATCTGCACATCCATGAAGATACTTCACCTCTGACGTGAG
AGGATGCTATGGCTGCCATGGAAGAGCCAGGGTGACACCAACCAAAGACTTAGGGAAAGCAAGATGAACT
CACACTAGCACCGCTGTGTTGGGTTTCTCTCCTCACCCAGGGTCCCTGATGGAATGCAATGCACAAACCA
GCTTAATAAAAGCAGGGAGATGCTCTCTGATGAGGTATGAAGTCATAAAAGGAAATTGTTCAGCGCCAGG
AGACTGACGTGTTTGCGTTGGTTCTCACGGGCTCTAGTGTCGTATCGCAGTGTCTGTGGCCCTGTGATGC
CCGGACAAGTGATGGAAAATCAACTTAAGTCCGAGGAAATTAGCTGTTTTGTGATATGGAAAGTCCTAAC
TCTGCATAGCTGTATCCACAGGACT
>VNO/MOE-A
CTACGTCTTCCAACGTGAACCACGTCCTGCTCTCATTAATTCCACCCTTGGGGACTTAGCTGCCAGCCTG
AAGGAAGCTGGTGACTATACAAGTCAAAGGTCCCCCGGGCCTGTAACCAAGTCATTGCTAAGGACTCTAT
CAAGGACACTGAGATGGAAATGCCGGGAGAGCCAGCTGCAAGTCTTGGGCAGACCCTGGAGTGGCTGAGG
GAGGAGCTGGCCGAGATGCAGATCCAAGACCAGAAACTGCTACTCACACTAAGGCATCTGCATAGCCTCC
TGGAGGAGCTTCGAGCTGAAAGCACCCACTGGCAGGACACAAGGCCCAGCAGAAACACATCACCTTTCCG
AGCAAGGCTGGGATCAGAGGGCAGAGCCTGCCAGCCTGTGCCGAGGCAACTGACCGAGCTGCTCCGAGGG
GAAAAGAGCAGGCGAAGCTCCCTTCCGTAGCCAGCCAGAGGACGCTCATCAAAACCCTCCTACCACTAGT
ATAAATCATGTGTCAGCTGTGTGTCCTTGAATCTGTCATTTAACTGTCTATGTCACTTGCCAGAGGGTGT
GTGTATGTGTGTGTGTGTGTGTGTGTGTAAGATAAATTATTGGAGGCATATATGCTTTGTAAGTACAACT
CTGTTACATAGCTTCCAACAGGACGACACCATTTTTCACAGGGCAGTTGTTAAAGAAAGAGTATGATATA
CAAAGAGGGTTACCTACTGTTGCCTTGGCGAAAAATCAGAACATCTGTAATGACTTCCTATTTTCTGTGT
TCCTGTTAGGCCTTCTTGTCCACCTTAATCTGATAGCAAAAGGTCCTGTTGCACCACAGATCACAGAGAG
GAGCATGTCAGATATGTAATTCATGTTGGCTCGAACATCATAATTCATTATTGGCTTAATTCATGGGCAT
GCGACTCAACAAAGTCAACCACAAGCCTTCCTTGGGCTTGCTATCTGGATACTGCCAACCACACTTCTAC
AGTTAGATTGATTTCTTTTAGGCTGTGCTGATCTTTGCCAGTAAGCAGTGTAAGGTTAGACTCCAGAACA
AGAGGTGAAAGGAGGGACCGACTCCTTTGTCCCCTGCAGTATCTTAGAGGGCAACCTGTGGTGTCACCCA
CCGGAGCTGCTTCACCTCAGCACGTGGCACCAGCCCTGTCCAAGTCCAAGGCCCAGTCTGGAGGCCCCCT
CTATGCTCAGACCCTCCTTCTCAGATGACTGCAGGCCAGCTCTACAGGGCTCCTGTCTGTGTGGTTTAAA
TTGTAATCCTTCAGCTTCATTGTTCCCTAGCAC
>VNO/MOE-B
TGGGTTGTGGAGAAACAAATAAGGCAGATAAACAGGCAAACATCCAAGAAGAGGGACTGTGGGGTGAGGC
GGAAAAGAGAGTTGTCAGACGAGGTTGTTCATAACCGGAGCCCAGCCTCTCTGGAGCACAGGCTAAGATG
GTGAAGTTCTGTGGCTCCAAGACCCATGAGATTTGGAAAGAAGACCCATATGGATTTGGAAAGAAGACCC
ACGCTCCCACAAAGTGAAATTGCCCCTCTCAGAGGAAACAGAAAGATGGCCACCTGCTTCCCAAGGAAAC
AGACACAACCCCCCCAACCCCCCAGAGGCTGATGGGAGGTGAATGAGCCAGGTACCCTAACAGACTCTCT
GATCTCCAAGCTGAGAGTCCGTTCACAGTTTGATCGCTGCCACCCACGCGTCAGAATTCTGCAGGACAAG
GTATTCAACCATCCATCAGGGTCTGACTCAGAGGTGCCCTGACAGGACTCCTGGATGCGTCAGGAGCTTG
TCCTCTGGATCACAAAGCCTTAGAGGTTTGGGGAACCTCCTACGTTTAATTGTGCGGACTCTGCTGAATC
TTATGAGCATGGGATAGCCCCGGTCCCCCCTCCCACCCTCAACACTTGGGTTCATTTCCTTCTTTCCCTA
AATCCTGGGGAATGCCTCAGGCTGCAGGGTAAGACATTCCACTAGACCTGCCTGTTGTTTCAAATTTAAA
CCAAATTGTTTAAACGGGCTCTAAAGCTCTGTCTTAGCAAGCTCCGACCCACCAAACGCATCCAATTATC
CACTCCAATCTGTCCGCATTACTCCCTCGATGTTGGCCACTGTTTGCCCCAATTGGGAATGTTTGACTTT
CTCGCAGACCTAGACAACTTTCATAAATGAACGAGCAAATGGCTGGAGGCCCCGCCCACACGTAAACTTT
GCCCCGCCCAAGCTCATTTTAACTCGTTTCCTCCCCGCCAGCCACTCAGCTTCCACTTACAACCGGGTCC
TAATGCCCACTGTTTCTCCTG
>VNO/MOE-C
AGGCGATGAGAAAGTGTACCTAAGAGGTCATTAGGTTCTGCTATGGGAGCCCGGACTCCAGGATTTCTTG
GCTAGGGCTGTGACCTTGGGTAAGTTCAAGGCTCCAAGAAGATATTTTCCAGTCTCCCACAAAGTCCTGT
CTTAGTCTCATTGGTCCATGAGTCCAGCAGAGCTCTGTGGATTTCGATGTCCTTGAAGACCTCGCTGAAC
CCACTCCTTTGTCATCATAAAGAAAGTTGTGAGGCCCCAAGGCAACAAACAGAGCCATGGCCTTCCTCTT
TCCCATCTCTGCGGGAATTAGTAAGAAAATTGGCTCATCTGGGATTCTACCCATCGAAATTCCCCAAGGA
GGGAGAGACAATTAGCCAAAGGAAAACATCTAAAAATAGCCTTTGGTGCTGTAGCACAAGACAGCGAGTT
TTCCGGTAGCACCCTCCTGCCGGAACCCAAAGCCCAAAGCTCCTGCTTCCCTTTGAGAGGAGTGGTACTG
TCCAATAAGTAGCAATAAAATGAAGCCTTGCTACTCAAAAGAACTTGAGCAGAGAGAGATGGTCCATATG
TAAATTCAAAGCACACCTACTGCACCTCTTCATCCACCTGACCAGGCTGTCACAAGGATTCAAAGGTCTG
GGACACATGAAAGTGTTGGAGATCCTAATTACATTTGCAAGGTGAGGTGCCATTGTCAGTGTCTCTGGAT
TCTAGGTCTAGTGTAGTGGTGGCTCTGTTATTGATGACAGGAAGTGCTTAAGTGTGAGTCTTCTGATTCC
TCATTAAGCCTGTAACCCTGCCCTGACCCTCCCAACCCCCAAAAGACAGGGCAAGAAAGTCAACTCCATC
ACAGTTAATATTCAGATGGCCTACTCACATGCTTACACCACCATGCCCATGATTCTAAGGACCAGGAATA
CTCATCTCTGAGAAAAAGAAAGAGAGAAACTGAGGGATTGCATTCACATCCTATCTTGATACCAAACCGC
TAGATGTCCGTTTAAATCAGACAGCACAGCATCTGTTGGTG
>VNO/MOE-D
CGTTGATGGTGTACCCTAACTCCAGCTGGGCAAGGCCTCAGGTTCCTCGGTGAAGAGTGTGGACCAGCCA
ATGAGCCCTCCGACGTGTGGATGAAACGGCTGGCTTTTGTTTAGTTTTGTTTTAACCTCCCCAAGGAGAC
TTTGATCAGCTCCACCTCGAAAATGTTCGCGAAAGATGCGGAGAGCCTGAGGGACTGCGGGGCAGCAACG
GGCTCCGGCCTAGCCCGGCCCGCCGGCCCCCAGAGGCTCCAGGTTAAAGGGCAGAGCCAAGGTCGCTGAC
GCCTCTTTTCTCACCAGTAACAGCTGCCGCCCAAATTATACCC
>VNO/MOE-E
TCATCACACGTCACTGAATAGCGTCATCGGTCGCGTCACTGCGTAAGGGGACGAGCCGGAGCGCCGGTTG
GAGAAAGCCTCGTCTTTCTGCACTTAGTCGCTTGCCTGATGGACAGTCAGCTACGTGCGAGAAGTTGGAC
GAGGAGAATGGGCCAAGAGAGGCATTACCAGCATGAAGGTGCTACGAGGCCAGGCCTGAAATACCACGAC
TCAGTTTCCTCCTTCTGTCAGTGGGAAGACGGATACCCGACTTGCCTGCGCTAGAAAGGTGTCAACTTAG
GACGAAATAATGCATGCGAGGCTGCGGGCGAACTGATCTCATTCGAACTCCTTATTTCAAGACCCTGACA
GAAAGCCCGGACATAAGTCCTCGACACTCCAGGACTACCAAGTGTAACGTATAAAGCCCATTAGACTCCA
TCTTTCACATAAGAAGCAGGCACTGTGAACTTTGAAGCCGTAGAAATTGGGTTGTAGGTCTTTCCTGGCC
GAAACTGGAGAGTCGTCACTCTTGAAAGTTACTTACCTGGGTGTGTGGGTTTGAAGATGGAAGACTTAAT
TCCAAGCAAAGACGACTTAAATGGGCAGTGAAAATGAACAGACACAGCAAGGGTTAGGGCTGGGCCAGTG
AAGGATCAGAGCCACAACCTAGACTCTGGCGGTGGGGATGGAAACGCGGAGGCCAGCTCTGAGCGGGGGA
ATGAATAGCCCTGAAGAAATGTTTTCACTTGGCGTTTGGAACTGAGTGGATTGGTGTGCATGTCTC
>VNO/MOE-F
TTCTCTTCGCTTGTCTGCCGAGGGTTGGCCCAGAAAAACCTCAGAGAAGCCATGGCAACAAAGGGCCCTG
TACTTTCTATAGAGGAGCACCCTGCCTTTGTCTGATCCAGCCCGGTGCTCCTCTGTCTCTGCAAACAACA
AAAGATGTGGCCACCCGGCTGGCTTCCCCGCCCCCACTAGAGCGCTAACCGAGACTGAGGCAGGTACAGC
TCAGCAGACCAGGAGCAGGGCTCACAAGTGAGGTCATGCTTAATAAACTTGATTAATTTCTTTGAGCAGC
AGCCTTGCAAGAGGACAAGGGTGAAACAAGAGACAGTAATTCATCCTGATTTCGAGGTGCAAGAATACAG
CTACAACCAGCAGAGATTTTTGTGAAGATGCTGTTGGGGCCTGGAGAGTCCCCTGGGGCTCAGCCATGGA
AGCTGCAGGAAAACTCAGGGACAGGGACATATTTGCTCATGATGGCTTAGTGAAAAGGGAACCCGTACAG
GGGACAGAACATGGATCCTCTAAGTCGTTGGACCAAGACACAGTCTCCTGCTTGGATCCCTTG
>VNO/MOE-G
GTTTTGCAGGGCTGTGTTTCATCTCAGCGATCAACTGGTTGACCTATATGTGAGACTTTGCAAGCCGAGT
GTGATGATCCTGCTTAGAATCCCAGCATTTGAGAGGCTGAGCCAGCAAATTGACGGCAAGATTTTACACT
CCTTTGAGGTGAGACAGACCAACAGATACCTGTAAACCAATGAGTTCCTTTCAGCACCCTGGGAATTGCA
AGCAGATGAACATCGGTCCCTGCCCTCAAGAAAGCATGCAATGATTTTGTGGCATGGCAGAGAGCAACGG
GGATCCTAAGTGTTCAACTCTCTAGAGAGAGTGCTTATCACATCAGCTCCACC
