# Supplementary material for: Uncovering the mouse olfactory long non-coding transcriptome with a novel machine-learning model
Source: DNA Res. 2019 Jul 18;26(4):365–78. doi: 10.1093/dnares/dsz015 (PMC6704403; doi:10.1093/dnares/dsz015)
Supplement: dsz015_Supplementary_Data [file dsz015_supplementary_data.zip › dsz015-Suppl_data/Supplementary_spreadsheet.xls]

## Sheet: all_identified_lincRNAs
ID	exon_number	chr	strand	start	end	gene_name	NONCODE_annotation	VNO_TPM	MOE_TPM	VNO_newborn_TPM	MOE_newborn_TPM	VNOpref	MOEpref	VNO+MOEpref	study_name	differentially_expressed_in_mature_olfactory_neurons
TCONS_00000001	1	chr1	+	3073253	3074322	4933401J01Rik	NONMMUG000001.2	0.0138	0.0953	0.1158	0.1706	-	-	-	.	-
TCONS_00000003	1	chr1	+	3199613	3203348	.	.	5.8145	7.1632	7.1851	7.7449	-	-	-	.	-
TCONS_00015109	1	chr1	.	3671775	3673064	.	.	0.298	0.953	0.4825	0.2708	-	-	-	.	-
TCONS_00015110	1	chr1	.	3673337	3674918	.	.	0.425	0.9232	0.5137	0.4368	-	-	-	.	-
TCONS_00015111	1	chr1	.	3675601	3676065	.	.	1.3734	2.4456	2.2094	1.7935	-	-	-	.	-
TCONS_00000014	1	chr1	+	3680155	3681788	Gm10568	NONMMUG000012.2	0.0158	0	0	0.0193	-	-	-	.	-
TCONS_00000015	1	chr1	+	3752010	3754360	Gm38385	NONMMUG046476.1	0.2161	0.1845	0.2585	0.3158	-	-	-	.	-
TCONS_00000019	1	chr1	+	4497474	4497654	Gm37587	NONMMUG000020.3	0	0	0	0	-	-	-	.	-
TCONS_00000019	2	chr1	+	4498007	4498211	Gm37587	NONMMUG000020.3	0	0	0	0	-	-	-	.	-
TCONS_00000019	3	chr1	+	4499470	4499558	Gm37587	NONMMUG000020.3	0	0	0	0	-	-	-	.	-
TCONS_00007217	1	chr1	-	4583129	4585585	Gm37323	NONMMUG000021.2	0.184	0.2515	0.2193	0.324	-	-	-	.	-
TCONS_00007217	2	chr1	-	4585937	4586252	Gm37323	NONMMUG000021.2	0.184	0.2515	0.2193	0.324	-	-	-	.	-
TCONS_00007235	1	chr1	-	4905751	4906861	Gm37277	.	2.5444	0.9613	2.9121	1.5315	-	-	-	.	-
TCONS_00000061	1	chr1	+	5307739	5310017	Gm37567	.	2.0597	3.7531	2.9284	3.1351	-	-	-	.	-
TCONS_00000062	1	chr1	+	5403547	5405578	Gm38264	NONMMUG000035.2	0.3029	0.0769	0.2644	0.2493	-	-	-	.	-
TCONS_00007256	1	chr1	-	5842874	5844672	Gm37429	.	0.0292	0.0197	0.0179	0.0251	-	-	-	.	-
TCONS_00015112	1	chr1	.	6279744	6281110	.	.	0.0961	0.186	0.3194	0.4066	-	-	-	.	-
TCONS_00007265	1	chr1	-	6861237	6864151	Gm42492	NONMMUG000052.2	0	0	0	0	-	-	-	.	-
TCONS_00015113	1	chr1	.	6864591	6865559	.	.	0	0.0238	0	0	-	-	-	.	-
TCONS_00007270	1	chr1	-	7375888	7376007	Gm26901	NONMMUG000058.2	0.1131	0.1049	0.4998	0.5871	-	-	-	.	-
TCONS_00007270	2	chr1	-	7380386	7380491	Gm26901	NONMMUG000058.2	0.1131	0.1049	0.4998	0.5871	-	-	-	.	-
TCONS_00007270	3	chr1	-	7382027	7382082	Gm26901	NONMMUG000058.2	0.1131	0.1049	0.4998	0.5871	-	-	-	.	-
TCONS_00007270	4	chr1	-	7383644	7383840	Gm26901	NONMMUG000058.2	0.1131	0.1049	0.4998	0.5871	-	-	-	.	-
TCONS_00007270	5	chr1	-	7397718	7397869	Gm26901	NONMMUG000058.2	0.1131	0.1049	0.4998	0.5871	-	-	-	.	-
TCONS_00007271	1	chr1	-	7378687	7381389	Gm26901	NONMMUG000058.2	0.0188	0.0111	0.0329	0.0294	-	-	-	.	-
TCONS_00000141	1	chr1	+	8147756	8147778	.	.	0	0.0875	0.1072	0	-	-	-	.	-
TCONS_00000141	2	chr1	+	8359982	8361444	.	.	0	0.0875	0.1072	0	-	-	-	.	-
TCONS_00000142	1	chr1	+	8359745	8361444	.	.	0.1878	0	0	0.0915	-	-	-	.	-
TCONS_00015114	1	chr1	.	9523632	9524131	.	.	0.0623	0	0.1203	0.338	-	-	-	.	-
TCONS_00015115	1	chr1	.	9542920	9543932	.	NONMMUG087560.1	0.1983	0.15	0.4871	0.6257	-	-	-	.	-
TCONS_00007319	1	chr1	-	9639255	9639309	Gm29520	NONMMUG047961.1	0.0121	0.5599	0	0.2097	-	-	-	.	-
TCONS_00007319	2	chr1	-	9639571	9640582	Gm29520	NONMMUG047961.1	0.0121	0.5599	0	0.2097	-	-	-	.	-
TCONS_00015116	1	chr1	.	10018174	10019538	.	NONMMUG047966.1	0.0536	0.243	0.1459	0.2123	-	-	-	.	-
TCONS_00015117	1	chr1	.	10235139	10236228	.	.	1.6953	0.6507	2.2477	1.8992	-	-	-	.	-
TCONS_00007395	1	chr1	-	10782456	10784377	Gm37133	NONMMUG000105.2	0.0125	0	0	0	-	-	-	.	-
TCONS_00007399	1	chr1	-	11363926	11366964	Gm37410	NONMMUG000109.2	0.1947	0.2566	0.41	0.4132	-	-	-	.	-
TCONS_00015118	1	chr1	.	11979927	11980693	.	.	0.1151	0.2434	0	0.3155	-	-	-	.	-
TCONS_00000320	1	chr1	+	12667563	12669092	Gm17644	NONMMUG000114.2	0.0292	0.1063	0	0.0271	-	-	-	.	-
TCONS_00000320	2	chr1	+	12671316	12671355	Gm17644	NONMMUG000114.2	0.0292	0.1063	0	0.0271	-	-	-	.	-
TCONS_00000320	3	chr1	+	12671461	12673090	Gm17644	NONMMUG000114.2	0.0292	0.1063	0	0.0271	-	-	-	.	-
TCONS_00007401	1	chr1	-	12670324	12671176	Gm29663	NONMMUG000115.2	0	0	0	0	-	-	-	.	-
TCONS_00007414	1	chr1	-	13059401	13059951	Gm37162	NONMMUG047977.1	0.0532	1.7723	1.4637	1.9771	-	-	-	.	-
TCONS_00000350	1	chr1	+	13068838	13068862	Gm29283	NONMMUG000119.2	0	0	0	0	-	-	-	.	-
TCONS_00000350	2	chr1	+	13074694	13074779	Gm29283	NONMMUG000119.2	0	0	0	0	-	-	-	.	-
TCONS_00000350	3	chr1	+	13076354	13076473	Gm29283	NONMMUG000119.2	0	0	0	0	-	-	-	.	-
TCONS_00000350	4	chr1	+	13078606	13078662	Gm29283	NONMMUG000119.2	0	0	0	0	-	-	-	.	-
TCONS_00015119	1	chr1	.	13445985	13446208	.	.	0	0	0	0	-	-	-	.	-
TCONS_00015120	1	chr1	.	13704841	13705849	.	.	0	0	0.0366	0.035	-	-	-	.	-
TCONS_00007465	1	chr1	-	13846871	13849119	Gm36947	NONMMUG000134.2	0.0205	0.1309	0.9861	0.487	-	-	-	.	-
TCONS_00007467	1	chr1	-	14109215	14112819	Gm37400	NONMMUG047984.1	0.014	0	0.0104	0.0081	-	-	-	.	-
TCONS_00015121	1	chr1	.	15846130	15846554	.	.	1.0108	0.6302	4.4758	2.4373	-	-	-	.	-
TCONS_00015122	1	chr1	.	15848435	15849936	.	.	0.2661	0.3741	1.9194	0.3818	-	-	-	.	-
TCONS_00007526	1	chr1	-	16207267	16210517	Gm38249	NONMMUG000161.2	0.4323	0.0283	0.0737	0.0494	-	-	-	.	-
TCONS_00007528	1	chr1	-	16217303	16218376	.	.	0.7854	0.04	0.0644	0.0641	+	-	-	.	-
TCONS_00007528	2	chr1	-	16221042	16221048	.	.	0.7854	0.04	0.0644	0.0641	+	-	-	.	-
TCONS_00000397	1	chr1	+	16541204	16541926	Ube2w	NONMMUG046533.1	0.1074	0.0582	0.261	0.5113	-	-	-	.	-
TCONS_00000413	1	chr1	+	16930970	16931796	4921511E07Rik	NONMMUG000179.2	0	0	0	0	-	-	-	.	-
TCONS_00000414	1	chr1	+	17098002	17098134	.	.	26.2156	0.8802	7.1333	2.7713	+	-	-	VNO-B	-
TCONS_00000414	2	chr1	+	17098681	17098825	.	.	26.2156	0.8802	7.1333	2.7713	+	-	-	VNO-B	-
TCONS_00000414	3	chr1	+	17099125	17099226	.	.	26.2156	0.8802	7.1333	2.7713	+	-	-	VNO-B	-
TCONS_00000414	4	chr1	+	17119762	17120517	.	.	26.2156	0.8802	7.1333	2.7713	+	-	-	VNO-B	-
TCONS_00000415	1	chr1	+	17098002	17098134	.	.	3.9806	0.0599	1.4008	0.2614	+	-	-	.	-
TCONS_00000415	2	chr1	+	17098681	17098825	.	.	3.9806	0.0599	1.4008	0.2614	+	-	-	.	-
TCONS_00000415	3	chr1	+	17119762	17120517	.	.	3.9806	0.0599	1.4008	0.2614	+	-	-	.	-
TCONS_00000416	1	chr1	+	17098005	17098134	.	.	7.3986	0	0.5846	0.1601	+	-	-	VNO-C	-
TCONS_00000416	2	chr1	+	17098658	17098825	.	.	7.3986	0	0.5846	0.1601	+	-	-	VNO-C	-
TCONS_00000416	3	chr1	+	17119762	17120517	.	.	7.3986	0	0.5846	0.1601	+	-	-	VNO-C	-
TCONS_00015124	1	chr1	.	17099441	17100818	.	NONMMUG000182.2	7.8882	1.2655	6.3541	4.2769	+	-	-	.	-
TCONS_00000461	1	chr1	+	19242725	19242778	Gm28340	NONMMUG046554.1	0	0	0	0	-	-	-	.	-
TCONS_00000461	2	chr1	+	19243622	19243769	Gm28340	NONMMUG046554.1	0	0	0	0	-	-	-	.	-
TCONS_00000463	1	chr1	+	19614269	19616767	Gm38382	NONMMUG000195.2	0	0	0	0	-	-	-	.	-
TCONS_00015125	1	chr1	.	20048660	20050092	.	.	0	0	0	0	-	-	-	.	-
TCONS_00015126	1	chr1	.	20050254	20051811	.	.	0	0	0	0	-	-	-	.	-
TCONS_00007667	1	chr1	-	20888650	20889139	6720483E21Rik	NONMMUG000205.2	0.1056	0.123	0.3121	0.2371	-	-	-	.	-
TCONS_00007667	2	chr1	-	20889476	20889655	6720483E21Rik	NONMMUG000205.2	0.1056	0.123	0.3121	0.2371	-	-	-	.	-
TCONS_00007667	3	chr1	-	20889846	20889929	6720483E21Rik	NONMMUG000205.2	0.1056	0.123	0.3121	0.2371	-	-	-	.	-
TCONS_00007667	4	chr1	-	20890108	20890473	6720483E21Rik	NONMMUG000205.2	0.1056	0.123	0.3121	0.2371	-	-	-	.	-
TCONS_00015127	1	chr1	.	20941824	20942766	.	.	0.0534	0.0515	0	0.057	-	-	-	.	-
TCONS_00000479	1	chr1	+	21080114	21080371	Gm28287	NONMMUG046565.1	0.155	0.1605	0.3107	0.2079	-	-	-	.	-
TCONS_00000479	2	chr1	+	21080670	21080821	Gm28287	NONMMUG046565.1	0.155	0.1605	0.3107	0.2079	-	-	-	.	-
TCONS_00000479	3	chr1	+	21081613	21081748	Gm28287	NONMMUG046565.1	0.155	0.1605	0.3107	0.2079	-	-	-	.	-
TCONS_00000488	1	chr1	+	21234722	21236821	Gm38224	NONMMUG000211.2	0.2892	0.147	0.1987	0.2538	-	-	-	.	-
TCONS_00007763	1	chr1	-	23255685	23256407	Gm6420	NONMMUG048075.1	0.0239	0.0312	0.1224	0.0591	-	-	-	.	-
TCONS_00015128	1	chr1	.	23277204	23278498	.	NONMMUG000245.3	0.0861	0.03	0.0255	0.0343	-	-	-	.	-
TCONS_00015129	1	chr1	.	23284700	23285421	.	.	0	0.0703	0.0574	0	-	-	-	.	-
TCONS_00015130	1	chr1	.	23361039	23361442	.	.	1.1441	0.0998	0	0	-	-	-	.	-
TCONS_00015131	1	chr1	.	23361693	23362172	.	.	0.2814	0	0.158	0.3708	-	-	-	.	-
TCONS_00000518	1	chr1	+	23574587	23574714	Gm28822	NONMMUG000251.2	0	0	0	0	-	-	-	.	-
TCONS_00000518	2	chr1	+	23575947	23576186	Gm28822	NONMMUG000251.2	0	0	0	0	-	-	-	.	-
TCONS_00000518	3	chr1	+	23576675	23576816	Gm28822	NONMMUG000251.2	0	0	0	0	-	-	-	.	-
TCONS_00000518	4	chr1	+	23596397	23596664	Gm28822	NONMMUG000251.2	0	0	0	0	-	-	-	.	-
TCONS_00000525	1	chr1	+	24100625	24103424	Gm37580	NONMMUG000259.2	0.0186	0.1149	0.2158	0.3106	-	-	-	.	-
TCONS_00007847	1	chr1	-	24963209	24963676	Gm28237	NONMMUG000273.2	0	0	0	0	-	-	-	.	-
TCONS_00007847	2	chr1	-	24964804	24964976	Gm28237	NONMMUG000273.2	0	0	0	0	-	-	-	.	-
TCONS_00000544	1	chr1	+	25016732	25017035	.	.	10.3308	5.8754	12.3036	5.897	-	-	-	.	-
TCONS_00000547	1	chr1	+	25830657	25831878	Gm9884	NONMMUG046614.1	0.1082	0	1.2834	0.0284	-	-	-	.	-
TCONS_00007906	1	chr1	-	27901233	27902573	Gm5524	.	0.0353	0	0.1207	0.0704	-	-	-	.	-
TCONS_00000552	1	chr1	+	28569918	28571431	Gm38089	NONMMUG046620.1	0.0618	0.0571	0.0835	0.1116	-	-	-	.	-
TCONS_00007914	1	chr1	-	30718560	30719204	Gm9898	NONMMUG048109.1	0	0	0	0.0326	-	-	-	.	-
TCONS_00007914	2	chr1	-	30719447	30719962	Gm9898	NONMMUG048109.1	0	0	0	0.0326	-	-	-	.	-
TCONS_00007956	1	chr1	-	31016291	31016806	.	.	0.153	0.0621	0	0	-	-	-	.	-
TCONS_00000591	1	chr1	+	32685501	32685523	.	.	0	0	0	0	-	-	-	.	-
TCONS_00000591	2	chr1	+	32703254	32703834	.	.	0	0	0	0	-	-	-	.	-
TCONS_00015132	1	chr1	.	32687379	32688258	.	.	0	0	0	0	-	-	-	.	-
TCONS_00015133	1	chr1	.	32688591	32689469	.	NONMMUG046640.1	0	0	0	0	-	-	-	.	-
TCONS_00015134	1	chr1	.	32693762	32693968	.	.	0	0	0	0	-	-	-	.	-
TCONS_00015135	1	chr1	.	32694352	32694878	.	.	0	0	0	0	-	-	-	.	-
TCONS_00015136	1	chr1	.	32699215	32699687	.	.	0	0	0	0	-	-	-	.	-
TCONS_00015137	1	chr1	.	32700527	32702204	.	.	0	0	0.0186	0.0179	-	-	-	.	-
TCONS_00015138	1	chr1	.	32704856	32705133	.	NONMMUG000329.2	0	0	1.1524	0.9526	-	-	-	.	-
TCONS_00007969	1	chr1	-	32967484	32972490	Gm37151	NONMMUG000332.2	0.0713	0.1493	0.0955	0.0907	-	-	-	.	-
TCONS_00007972	1	chr1	-	33212774	33213218	Gm37591	NONMMUG048118.1	0	0	0	0	-	-	-	.	-
TCONS_00007972	2	chr1	-	33215271	33215475	Gm37591	NONMMUG048118.1	0	0	0	0	-	-	-	.	-
TCONS_00015140	1	chr1	.	33690859	33691267	.	.	0	0	0	0	-	-	-	.	-
TCONS_00015141	1	chr1	.	33713677	33714719	.	NONMMUG000337.2	0.2839	0.4286	1.649	1.8913	-	-	-	.	-
TCONS_00015142	1	chr1	.	34337436	34337653	.	.	0.4127	8.2173	9.7567	7.6954	-	-	-	.	-
TCONS_00000683	1	chr1	+	34350775	34351161	Gm37385	NONMMUG046650.1	8.352	0	7.9208	0	-	-	-	.	-
TCONS_00015143	1	chr1	.	34456221	34456750	.	.	0.4003	0.1861	0.319	0.3095	-	-	-	.	-
TCONS_00008061	1	chr1	-	35625606	35625936	Gm37068	NONMMUG000366.2	0	0.3926	0.1878	0.7534	-	-	-	.	-
TCONS_00008061	2	chr1	-	35626652	35626781	Gm37068	NONMMUG000366.2	0	0.3926	0.1878	0.7534	-	-	-	.	-
TCONS_00008061	3	chr1	-	35648984	35649083	Gm37068	NONMMUG000366.2	0	0.3926	0.1878	0.7534	-	-	-	.	-
TCONS_00008061	4	chr1	-	35651219	35651297	Gm37068	NONMMUG000366.2	0	0.3926	0.1878	0.7534	-	-	-	.	-
TCONS_00000751	1	chr1	+	35879845	35879972	1110002O04Rik	NONMMUG000368.2	0	0	0.1232	0	-	-	-	.	-
TCONS_00000751	2	chr1	+	35880682	35881119	1110002O04Rik	NONMMUG000368.2	0	0	0.1232	0	-	-	-	.	-
TCONS_00008062	1	chr1	-	35981960	35982292	Gm37146	NONMMUG048136.1	0	0	0	0.1394	-	-	-	.	-
TCONS_00008062	2	chr1	-	35984526	35984576	Gm37146	NONMMUG048136.1	0	0	0	0.1394	-	-	-	.	-
TCONS_00008062	3	chr1	-	35986295	35986373	Gm37146	NONMMUG048136.1	0	0	0	0.1394	-	-	-	.	-
TCONS_00008097	1	chr1	-	36326626	36328316	.	NONMMUG087846.1	0.9348	0.8263	1.0125	1.5043	-	-	-	.	-
TCONS_00015145	1	chr1	.	36331505	36331983	.	.	0.5073	0.4359	0.7936	0	-	-	-	.	-
TCONS_00000777	1	chr1	+	36332708	36333420	4930403P22Rik	NONMMUG000383.2	0.1444	0.0796	0.0651	0.0902	-	-	-	.	-
TCONS_00008223	1	chr1	-	37132273	37133264	Gm37020	NONMMUG000412.3	0.2177	0.2194	0.4236	0.4826	-	-	-	.	-
TCONS_00015146	1	chr1	.	38170682	38171933	.	.	0	0.0873	0.1411	0.3495	-	-	-	.	-
TCONS_00015147	1	chr1	.	38173872	38175037	.	.	0.1116	0.4193	0.7117	0.8974	-	-	-	.	-
TCONS_00000950	1	chr1	+	38767184	38767686	2610300A13Rik	NONMMUG000459.2	0	0.1501	0	0	-	-	-	.	-
TCONS_00008393	1	chr1	-	39081252	39083338	Gm37091	NONMMUG048170.1	0.2849	0.4469	0.2131	0.2686	-	-	-	.	-
TCONS_00015148	1	chr1	.	39598621	39599795	.	.	0	0	0	0	-	-	-	.	-
TCONS_00015149	1	chr1	.	39600762	39601525	.	.	0	0	0	0	-	-	-	.	-
TCONS_00015150	1	chr1	.	39801512	39801981	.	.	0	0	0	0	-	-	-	.	-
TCONS_00008431	1	chr1	-	39839175	39839604	1700066B17Rik	NONMMUG000475.2	0	0	0.2132	0.0672	-	-	-	.	-
TCONS_00008431	2	chr1	-	39840641	39840738	1700066B17Rik	NONMMUG000475.2	0	0	0.2132	0.0672	-	-	-	.	-
TCONS_00008431	3	chr1	-	39845228	39845339	1700066B17Rik	NONMMUG000475.2	0	0	0.2132	0.0672	-	-	-	.	-
TCONS_00008431	4	chr1	-	39845665	39845699	1700066B17Rik	NONMMUG000475.2	0	0	0.2132	0.0672	-	-	-	.	-
TCONS_00015151	1	chr1	.	40053492	40053969	.	NONMMUG000483.2	1.7152	0.3056	0.1383	0.1292	-	-	-	.	-
TCONS_00015152	1	chr1	.	40071662	40073770	.	.	0.2291	0.2607	0.1175	0.079	-	-	-	.	-
TCONS_00008454	1	chr1	-	41167587	41167838	4930448I06Rik	NONMMUG000498.2	0.454	0.4138	0.6896	1.2748	-	-	-	.	-
TCONS_00008454	2	chr1	-	41176376	41176415	4930448I06Rik	NONMMUG000498.2	0.454	0.4138	0.6896	1.2748	-	-	-	.	-
TCONS_00008454	3	chr1	-	41180999	41181252	4930448I06Rik	NONMMUG000498.2	0.454	0.4138	0.6896	1.2748	-	-	-	.	-
TCONS_00008455	1	chr1	-	41526931	41529543	Gm28634	NONMMUG000500.2	0	0	0	0	-	-	-	.	-
TCONS_00001150	1	chr1	+	41918352	41918726	Gm29260	NONMMUG000501.3	0	0	0	0	-	-	-	.	-
TCONS_00001150	2	chr1	+	41919909	41920085	Gm29260	NONMMUG000501.3	0	0	0	0	-	-	-	.	-
TCONS_00008457	1	chr1	-	42238233	42238695	Gm29664	NONMMUG048194.1	0	0	0	0	-	-	-	.	-
TCONS_00001155	1	chr1	+	42261779	42261998	Gm28175	.	0	0	0	0	-	-	-	.	-
TCONS_00001155	2	chr1	+	42295748	42296181	Gm28175	.	0	0	0	0	-	-	-	.	-
TCONS_00001155	3	chr1	+	42303851	42304518	Gm28175	.	0	0	0	0	-	-	-	.	-
TCONS_00001157	1	chr1	+	42261855	42262253	Gm28175	NONMMUG000502.3	0	0	0	0	-	-	-	.	-
TCONS_00001158	1	chr1	+	42298045	42299597	.	NONMMUG000502.3	0	0	0	0.0234	-	-	-	.	-
TCONS_00015153	1	chr1	.	42299860	42300158	.	NONMMUG000502.3	0	0	0.7505	0	-	-	-	.	-
TCONS_00015154	1	chr1	.	42301105	42301553	.	NONMMUG000502.3	0	0	0	0	-	-	-	.	-
TCONS_00001159	1	chr1	+	42302848	42304636	.	NONMMUG000502.3	0	0	0	0	-	-	-	.	-
TCONS_00015155	1	chr1	.	42309520	42309845	.	.	0	0	0	0	-	-	-	.	-
TCONS_00008458	1	chr1	-	42324590	42325090	Gm28140	NONMMUG048195.1	0	0	0	0	-	-	-	.	-
TCONS_00008458	2	chr1	-	42325682	42325849	Gm28140	NONMMUG048195.1	0	0	0	0	-	-	-	.	-
TCONS_00008458	3	chr1	-	42355336	42355937	Gm28140	NONMMUG048195.1	0	0	0	0	-	-	-	.	-
TCONS_00001160	1	chr1	+	42491813	42491996	Gm37047	NONMMUG046723.1	0	0	0	0	-	-	-	.	-
TCONS_00001160	2	chr1	+	42493425	42493578	Gm37047	NONMMUG046723.1	0	0	0	0	-	-	-	.	-
TCONS_00001160	3	chr1	+	42495469	42495663	Gm37047	NONMMUG046723.1	0	0	0	0	-	-	-	.	-
TCONS_00015156	1	chr1	.	42588028	42588375	.	NONMMUG000504.2	0	0	0	0.7734	-	-	-	.	-
TCONS_00008466	1	chr1	-	42648200	42648456	Pantr1	NONMMUG000504.2	0	0	0	0	-	-	-	.	-
TCONS_00008466	2	chr1	-	42651375	42651679	Pantr1	NONMMUG000504.2	0	0	0	0	-	-	-	.	-
TCONS_00008480	1	chr1	-	42711417	42712305	Pantr2	NONMMUG000508.2	0	0	0.0612	0	-	-	-	.	-
TCONS_00008480	2	chr1	-	42713355	42713683	Pantr2	NONMMUG000508.2	0	0	0.0612	0	-	-	-	.	-
TCONS_00015157	1	chr1	.	42749494	42749803	.	.	0	0	0	0	-	-	-	.	-
TCONS_00015158	1	chr1	.	43203019	43203534	.	.	0	0	0	0	-	-	-	.	-
TCONS_00015159	1	chr1	.	43215823	43216385	.	NONMMUG000518.2	0	0	0	0	-	-	-	.	-
TCONS_00015160	1	chr1	.	43932412	43932829	.	.	14.0758	5.2518	5.1261	7.4801	-	-	-	.	-
TCONS_00015161	1	chr1	.	44024407	44025263	.	.	0.6019	0	0.5131	0.0946	-	-	-	.	-
TCONS_00015162	1	chr1	.	44041517	44042069	.	.	0.3089	0	0.3821	0	-	-	-	.	-
TCONS_00015163	1	chr1	.	45034864	45035611	.	.	0.1705	0.123	0.3232	0.2063	-	-	-	.	-
TCONS_00001356	1	chr1	+	47153461	47153551	Gm28826	NONMMUG046768.1	1.1302	1.5377	2.2864	1.778	-	-	-	.	-
TCONS_00001356	2	chr1	+	47187003	47187092	Gm28826	NONMMUG046768.1	1.1302	1.5377	2.2864	1.778	-	-	-	.	-
TCONS_00001356	3	chr1	+	47188765	47189071	Gm28826	NONMMUG046768.1	1.1302	1.5377	2.2864	1.778	-	-	-	.	-
TCONS_00008655	1	chr1	-	50397552	50398079	Gm29665	NONMMUG048260.1	0	0	0	0	-	-	-	.	-
TCONS_00001372	1	chr1	+	50815375	50817701	Gm28321	NONMMUG000567.2	0.2443	0.1922	0.096	0.1085	-	-	-	.	-
TCONS_00008660	1	chr1	-	51457932	51458324	1700072G22Rik	NONMMUG000577.2	0	0	0	0	-	-	-	.	-
TCONS_00008660	2	chr1	-	51458777	51458931	1700072G22Rik	NONMMUG000577.2	0	0	0	0	-	-	-	.	-
TCONS_00015164	1	chr1	.	51478585	51479099	.	NONMMUG046786.2	2.0126	0.7707	0.2713	0.5477	-	-	-	.	-
TCONS_00008681	1	chr1	-	51527005	51529369	Gm37535	NONMMUG000580.2	0.0403	0.0427	0.0617	0.0672	-	-	-	.	-
TCONS_00015165	1	chr1	.	52235153	52235691	.	.	0.2706	0.4863	0.4873	0.415	-	-	-	.	-
TCONS_00008768	1	chr1	-	52570014	52572488	Gm28178	NONMMUG000601.2	0.091	0.1305	1.2951	0.4009	-	-	-	.	-
TCONS_00008768	2	chr1	-	52575135	52575262	Gm28178	NONMMUG000601.2	0.091	0.1305	1.2951	0.4009	-	-	-	.	-
TCONS_00008768	3	chr1	-	52576374	52576466	Gm28178	NONMMUG000601.2	0.091	0.1305	1.2951	0.4009	-	-	-	.	-
TCONS_00008768	4	chr1	-	52576574	52576664	Gm28178	NONMMUG000601.2	0.091	0.1305	1.2951	0.4009	-	-	-	.	-
TCONS_00008768	5	chr1	-	52578778	52578903	Gm28178	NONMMUG000601.2	0.091	0.1305	1.2951	0.4009	-	-	-	.	-
TCONS_00008768	6	chr1	-	52580262	52580291	Gm28178	NONMMUG000601.2	0.091	0.1305	1.2951	0.4009	-	-	-	.	-
TCONS_00008769	1	chr1	-	52653808	52655892	Gm37242	NONMMUG000603.2	1.063	1.8625	1.4002	1.4108	-	-	-	.	-
TCONS_00015166	1	chr1	.	52818722	52819212	.	.	1.4013	2.7159	1.9527	2.0666	-	-	+	.	-
TCONS_00015167	1	chr1	.	55163840	55164365	.	.	0.5259	0.1158	0.216	0.233	-	-	-	.	-
TCONS_00015168	1	chr1	.	55758533	55758999	.	.	0.2342	0.7948	0.4218	0.2731	-	-	-	.	-
TCONS_00015169	1	chr1	.	55916206	55916850	.	.	0	0	0	0	-	-	-	.	-
TCONS_00008976	1	chr1	-	55960404	55960756	Gm36986	NONMMUG048310.1	0	0	0	0	-	-	-	.	-
TCONS_00001505	1	chr1	+	55960914	55961162	9130227L01Rik	.	0	0.0323	0.0496	0	-	-	-	.	-
TCONS_00001505	2	chr1	+	55970515	55970652	9130227L01Rik	.	0	0.0323	0.0496	0	-	-	-	.	-
TCONS_00001505	3	chr1	+	55971080	55972328	9130227L01Rik	.	0	0.0323	0.0496	0	-	-	-	.	-
TCONS_00001506	1	chr1	+	56018978	56019053	1700003I22Rik	NONMMUG000664.2	0	0	0	0	-	-	-	.	-
TCONS_00001506	2	chr1	+	56019856	56020203	1700003I22Rik	NONMMUG000664.2	0	0	0	0	-	-	-	.	-
TCONS_00001507	1	chr1	+	56019023	56019053	1700003I22Rik	NONMMUG000664.2	0	0	0	0	-	-	-	.	-
TCONS_00001507	2	chr1	+	56019798	56020137	1700003I22Rik	NONMMUG000664.2	0	0	0	0	-	-	-	.	-
TCONS_00001509	1	chr1	+	56531824	56533876	Gm28240	NONMMUG000666.2	0	0	0	0	-	-	-	.	-
TCONS_00001520	1	chr1	+	56976803	56978640	Gm4081	NONMMUG000669.2	0	0	0.1644	0	-	-	-	.	-
TCONS_00001522	1	chr1	+	57127340	57129400	1700126A01Rik	NONMMUG000670.2	0	0	0	0	-	-	-	.	-
TCONS_00008996	1	chr1	-	57359222	57360663	4930558J18Rik	NONMMUG000674.2	0.0579	0.1792	0.5823	0.4314	-	-	-	.	-
TCONS_00008996	2	chr1	-	57362566	57362763	4930558J18Rik	NONMMUG000674.2	0.0579	0.1792	0.5823	0.4314	-	-	-	.	-
TCONS_00008996	3	chr1	-	57375248	57375519	4930558J18Rik	NONMMUG000674.2	0.0579	0.1792	0.5823	0.4314	-	-	-	.	-
TCONS_00008996	4	chr1	-	57377405	57377544	4930558J18Rik	NONMMUG000674.2	0.0579	0.1792	0.5823	0.4314	-	-	-	.	-
TCONS_00009013	1	chr1	-	57520831	57523642	Gm37373	NONMMUG000675.2	0.2892	0.329	0.4504	0.392	-	-	-	.	-
TCONS_00015170	1	chr1	.	58203205	58204358	.	.	0.3255	0.5069	0.6037	0.7888	-	-	-	.	-
TCONS_00015171	1	chr1	.	58386852	58387067	.	.	2.2922	40.5256	53.0008	52.2593	-	-	-	.	-
TCONS_00015173	1	chr1	.	58389168	58389525	.	.	3.8058	9.8625	2.7016	12.6783	-	-	-	.	-
TCONS_00015174	1	chr1	.	58391466	58392264	.	NONMMUG000690.2	0.6823	1.1206	2.2138	1.4084	-	-	-	.	-
TCONS_00015175	1	chr1	.	58427508	58428716	.	.	0.447	0.5298	1.3732	1.0618	-	-	-	.	-
TCONS_00001683	1	chr1	+	59378930	59378977	Gm29016	NONMMUG000722.3	0	0	0.0732	0	-	-	-	.	-
TCONS_00001683	2	chr1	+	59385859	59385997	Gm29016	NONMMUG000722.3	0	0	0.0732	0	-	-	-	.	-
TCONS_00001683	3	chr1	+	59386786	59386867	Gm29016	NONMMUG000722.3	0	0	0.0732	0	-	-	-	.	-
TCONS_00001683	4	chr1	+	59391556	59392299	Gm29016	NONMMUG000722.3	0	0	0.0732	0	-	-	-	.	-
TCONS_00015176	1	chr1	.	59469255	59469502	.	.	0	0	1.2658	0	-	-	-	.	-
TCONS_00015177	1	chr1	.	59477548	59478059	.	.	0	0	0.2286	0	-	-	-	.	-
TCONS_00009182	1	chr1	-	59488480	59491706	Gm26813	NONMMUG000727.2	0.1028	0.2981	1.5827	1.5326	-	-	-	.	-
TCONS_00009182	2	chr1	-	59492246	59492605	Gm26813	NONMMUG000727.2	0.1028	0.2981	1.5827	1.5326	-	-	-	.	-
TCONS_00015178	1	chr1	.	59505994	59506889	.	NONMMUG000728.3	0	0	0	0	-	-	-	.	-
TCONS_00009196	1	chr1	-	59886969	59887689	Gm37977	NONMMUG000741.2	0.1425	0.0931	0.1719	0.2707	-	-	-	.	-
TCONS_00009245	1	chr1	-	60594807	60596236	Gm38388	NONMMUG000771.2	0	0.0128	0.0661	0.0227	-	-	-	.	-
TCONS_00009250	1	chr1	-	60776665	60777224	Gm11579	NONMMUG000776.2	0	0	0.0572	0	-	-	-	.	-
TCONS_00009250	2	chr1	-	60781550	60781834	Gm11579	NONMMUG000776.2	0	0	0.0572	0	-	-	-	.	-
TCONS_00001849	1	chr1	+	60779352	60781461	Gm37198	NONMMUG000779.2	0.0745	0.1086	0.3304	0.1961	-	-	-	.	-
TCONS_00015179	1	chr1	.	60813820	60814212	.	NONMMUG000781.3	0	0	0	0	-	-	-	.	-
TCONS_00015180	1	chr1	.	60814425	60815146	.	NONMMUG000781.3	0	0	0	0	-	-	-	.	-
TCONS_00015181	1	chr1	.	60855850	60856256	.	.	0	0	0	0	-	-	-	.	-
TCONS_00015182	1	chr1	.	61149569	61150399	.	.	0.1142	0.6598	0.1793	0.4303	-	-	-	.	-
TCONS_00009254	1	chr1	-	61150681	61152014	.	.	0.0433	0.4826	0.2386	0.4479	-	-	-	.	-
TCONS_00009255	1	chr1	-	61176448	61178188	.	.	0.0319	1.1468	0	0.1506	-	-	-	.	-
TCONS_00009256	1	chr1	-	61176448	61177559	.	.	0	0.8792	0.0098	0.174	-	-	-	.	-
TCONS_00009256	2	chr1	-	61185796	61186335	.	.	0	0.8792	0.0098	0.174	-	-	-	.	-
TCONS_00009256	3	chr1	-	61186839	61186883	.	.	0	0.8792	0.0098	0.174	-	-	-	.	-
TCONS_00009257	1	chr1	-	61176448	61177877	.	.	0.2875	6.8763	0.6099	1.2552	-	+	-	.	-
TCONS_00009257	2	chr1	-	61185796	61186335	.	.	0.2875	6.8763	0.6099	1.2552	-	+	-	.	-
TCONS_00009257	3	chr1	-	61186839	61186883	.	.	0.2875	6.8763	0.6099	1.2552	-	+	-	.	-
TCONS_00015183	1	chr1	.	61179227	61179738	.	.	0	1.4004	0	0.1233	-	+	-	.	-
TCONS_00015184	1	chr1	.	61179843	61180292	.	.	0	1.0251	0.154	0	-	-	-	.	-
TCONS_00015185	1	chr1	.	61181001	61182716	.	.	0.0525	1.758	0.2558	0.6403	-	+	-	.	-
TCONS_00009259	1	chr1	-	61265291	61265641	Gm28083	NONMMUG048341.1	0	0	0	0	-	-	-	.	-
TCONS_00009259	2	chr1	-	61271328	61271514	Gm28083	NONMMUG048341.1	0	0	0	0	-	-	-	.	-
TCONS_00001862	1	chr1	+	61301909	61302000	Gm11587	NONMMUG000791.2	0.297	0.1152	1.0576	0.4893	-	-	-	.	-
TCONS_00001862	2	chr1	+	61306110	61306793	Gm11587	NONMMUG000791.2	0.297	0.1152	1.0576	0.4893	-	-	-	.	-
TCONS_00001862	3	chr1	+	61306885	61307005	Gm11587	NONMMUG000791.2	0.297	0.1152	1.0576	0.4893	-	-	-	.	-
TCONS_00001862	4	chr1	+	61307524	61307746	Gm11587	NONMMUG000791.2	0.297	0.1152	1.0576	0.4893	-	-	-	.	-
TCONS_00001864	1	chr1	+	61440101	61440478	Gm11588	NONMMUG000793.2	0.068	0.3628	0.2857	0.2189	-	-	-	.	-
TCONS_00001864	2	chr1	+	61459117	61459281	Gm11588	NONMMUG000793.2	0.068	0.3628	0.2857	0.2189	-	-	-	.	-
TCONS_00001864	3	chr1	+	61469361	61469475	Gm11588	NONMMUG000793.2	0.068	0.3628	0.2857	0.2189	-	-	-	.	-
TCONS_00001867	1	chr1	+	61545882	61546163	Gm36943	NONMMUG046874.1	0	0	0	0	-	-	-	.	-
TCONS_00015187	1	chr1	.	62701055	62703080	.	.	0.1226	0.4883	0.7032	0.4703	-	-	-	.	-
TCONS_00001914	1	chr1	+	63117118	63118590	Gm20342	.	0.0091	0	0.0133	0	-	-	-	.	-
TCONS_00001914	2	chr1	+	63122074	63126837	Gm20342	.	0.0091	0	0.0133	0	-	-	-	.	-
TCONS_00001915	1	chr1	+	63117118	63118590	Gm20342	.	0	0	0	0	-	-	-	.	-
TCONS_00001915	2	chr1	+	63122185	63126837	Gm20342	.	0	0	0	0	-	-	-	.	-
TCONS_00001916	1	chr1	+	63117118	63126837	Gm20342	NONMMUG000831.2	1.0093	1.3581	1.3361	1.2831	-	-	-	.	-
TCONS_00009318	1	chr1	-	63266848	63267114	Gm11608	NONMMUG000834.2	0	0	0	0	-	-	-	.	-
TCONS_00009318	2	chr1	-	63269433	63269526	Gm11608	NONMMUG000834.2	0	0	0	0	-	-	-	.	-
TCONS_00009318	3	chr1	-	63270877	63271028	Gm11608	NONMMUG000834.2	0	0	0	0	-	-	-	.	-
TCONS_00009318	4	chr1	-	63271248	63271316	Gm11608	NONMMUG000834.2	0	0	0	0	-	-	-	.	-
TCONS_00009318	5	chr1	-	63272821	63273115	Gm11608	NONMMUG000834.2	0	0	0	0	-	-	-	.	-
TCONS_00009319	1	chr1	-	63266848	63267114	Gm11608	NONMMUG000834.2	0	0	0	0	-	-	-	.	-
TCONS_00009319	2	chr1	-	63269433	63269526	Gm11608	NONMMUG000834.2	0	0	0	0	-	-	-	.	-
TCONS_00009319	3	chr1	-	63270877	63271028	Gm11608	NONMMUG000834.2	0	0	0	0	-	-	-	.	-
TCONS_00009319	4	chr1	-	63272883	63273120	Gm11608	NONMMUG000834.2	0	0	0	0	-	-	-	.	-
TCONS_00001968	1	chr1	+	63964727	63964798	Gm13749	.	0.0525	0.0116	0.0289	0.0663	-	-	-	.	-
TCONS_00001968	2	chr1	+	63967640	63968999	Gm13749	.	0.0525	0.0116	0.0289	0.0663	-	-	-	.	-
TCONS_00015188	1	chr1	.	63979151	63981261	.	.	0.7053	0.0158	0.0441	0.0392	+	-	-	.	-
TCONS_00015189	1	chr1	.	63981437	63982566	.	.	0.9403	0	0.0385	0	+	-	-	.	-
TCONS_00015190	1	chr1	.	63982716	63983765	.	.	1.3058	0.0422	0.0363	0.0353	+	-	-	.	-
TCONS_00009351	1	chr1	-	64185991	64187241	Gm28981	NONMMUG000856.2	0.0095	0.0685	0.0961	0.0507	-	-	-	.	-
TCONS_00009351	2	chr1	-	64303007	64303043	Gm28981	NONMMUG000856.2	0.0095	0.0685	0.0961	0.0507	-	-	-	.	-
TCONS_00002006	1	chr1	+	64622780	64623927	Gm28982	.	0.2886	0.536	0.4367	0.4754	-	-	-	.	-
TCONS_00009458	1	chr1	-	66821226	66825914	Gm38218	NONMMUG000906.2	0.1156	0.0927	0.1686	0.1483	-	-	-	.	-
TCONS_00015193	1	chr1	.	67103354	67104715	.	.	0.021	0.0495	0.03	0	-	-	-	.	-
TCONS_00015194	1	chr1	.	67105468	67105905	.	.	0	0	0	0	-	-	-	.	-
TCONS_00015195	1	chr1	.	67109134	67110050	.	NONMMUG000911.2	0	0	0	0	-	-	-	.	-
TCONS_00015196	1	chr1	.	67111188	67112394	.	NONMMUG000911.2	0	0	0	0	-	-	-	.	-
TCONS_00015197	1	chr1	.	67112523	67112903	.	NONMMUG000911.2	0	0	0	0	-	-	-	.	-
TCONS_00015198	1	chr1	.	67113011	67113824	.	NONMMUG000911.2	0	0	0	0	-	-	-	.	-
TCONS_00002153	1	chr1	+	67792481	67792689	Gm15669	NONMMUG000916.2	0	0	0	0	-	-	-	.	-
TCONS_00002153	2	chr1	+	67805008	67805324	Gm15669	NONMMUG000916.2	0	0	0	0	-	-	-	.	-
TCONS_00002154	1	chr1	+	67903230	67905532	Gm37957	NONMMUG000917.2	0	0	0	0	-	-	-	.	-
TCONS_00002156	1	chr1	+	68024243	68024340	Gm15671	NONMMUG000918.2	0	0	0	0.0892	-	-	-	.	-
TCONS_00002156	2	chr1	+	68024651	68024708	Gm15671	NONMMUG000918.2	0	0	0	0.0892	-	-	-	.	-
TCONS_00002156	3	chr1	+	68025344	68025763	Gm15671	NONMMUG000918.2	0	0	0	0.0892	-	-	-	.	-
TCONS_00009505	1	chr1	-	69228084	69228122	.	.	0.0721	0.8453	0.8419	0.3262	-	-	-	.	-
TCONS_00009505	2	chr1	-	69281991	69282521	.	.	0.0721	0.8453	0.8419	0.3262	-	-	-	.	-
TCONS_00009505	3	chr1	-	69285335	69285390	.	.	0.0721	0.8453	0.8419	0.3262	-	-	-	.	-
TCONS_00002158	1	chr1	+	69441056	69444084	Gm28497	NONMMUG000946.2	0.1134	0.1665	1.4422	0.4482	-	-	-	.	-
TCONS_00002160	1	chr1	+	69770868	69772753	Gm37930	NONMMUG046919.1	0	0	0	0	-	-	-	.	-
TCONS_00009584	1	chr1	-	71843090	71846610	Gm37217	NONMMUG000968.2	0	0.0057	0.0103	0	-	-	-	.	-
TCONS_00009585	1	chr1	-	71894068	71896900	Gm28818	NONMMUG000970.3	0.0503	0.0576	0.0222	0.0422	-	-	-	.	-
TCONS_00009585	2	chr1	-	71916970	71917125	Gm28818	NONMMUG000970.3	0.0503	0.0576	0.0222	0.0422	-	-	-	.	-
TCONS_00009586	1	chr1	-	71896742	71896900	Gm28818	NONMMUG000970.3	0	0	0	0	-	-	-	.	-
TCONS_00009586	2	chr1	-	71898858	71898935	Gm28818	NONMMUG000970.3	0	0	0	0	-	-	-	.	-
TCONS_00015199	1	chr1	.	72537883	72538676	.	.	0.2534	0.9726	0.2227	1.3842	-	-	-	.	-
TCONS_00015200	1	chr1	.	72558623	72560953	.	NONMMUG046939.1	0.035	0.3063	0.067	0.1134	-	-	-	.	-
TCONS_00015201	1	chr1	.	72566292	72566611	.	.	1.0165	10.2865	1.0718	1.747	-	+	-	.	-
TCONS_00015202	1	chr1	.	72566975	72567638	.	NONMMUG046942.1	0.2169	2.5088	0.264	0.5115	-	+	-	.	-
TCONS_00015203	1	chr1	.	72568829	72569269	.	.	0.7518	4.9896	0.3868	0.9149	-	+	-	.	-
TCONS_00015204	1	chr1	.	72570249	72570889	.	NONMMUG000985.2	0.6195	4.3171	0.5582	1.2511	-	+	-	.	+
TCONS_00015205	1	chr1	.	72571779	72573241	.	NONMMUG046944.1	1.0126	7.5613	1.6027	1.9804	-	-	-	.	-
TCONS_00015206	1	chr1	.	72575309	72578260	.	NONMMUG046945.1	0.1086	0.5346	0.1389	0.6098	-	-	-	.	-
TCONS_00015207	1	chr1	.	72716216	72716591	.	.	1.0885	0.5237	1.2344	1.4224	-	-	-	.	-
TCONS_00015208	1	chr1	.	72946156	72946836	.	.	0	0	0	0	-	-	-	.	-
TCONS_00002260	1	chr1	+	72949783	72952417	.	.	0.0129	0.0809	0.0586	0.0661	-	-	-	.	-
TCONS_00002267	1	chr1	+	73016036	73016094	1700027A15Rik	NONMMUG000992.2	0	0	0	0	-	-	-	.	-
TCONS_00002267	2	chr1	+	73017506	73017601	1700027A15Rik	NONMMUG000992.2	0	0	0	0	-	-	-	.	-
TCONS_00002267	3	chr1	+	73025322	73025498	1700027A15Rik	NONMMUG000992.2	0	0	0	0	-	-	-	.	-
TCONS_00002268	1	chr1	+	73022554	73022992	1700027A15Rik	NONMMUG000992.2	0	0	0	0	-	-	-	.	-
TCONS_00002268	2	chr1	+	73025322	73025499	1700027A15Rik	NONMMUG000992.2	0	0	0	0	-	-	-	.	-
TCONS_00002269	1	chr1	+	73024569	73024814	1700027A15Rik	NONMMUG000992.2	0	0	0	0	-	-	-	.	-
TCONS_00002269	2	chr1	+	73025322	73025507	1700027A15Rik	NONMMUG000992.2	0	0	0	0	-	-	-	.	-
TCONS_00002270	1	chr1	+	73269064	73269169	Gm29185	NONMMUG001001.2	0	0.1228	0	0	-	-	-	.	-
TCONS_00002270	2	chr1	+	73269765	73269866	Gm29185	NONMMUG001001.2	0	0.1228	0	0	-	-	-	.	-
TCONS_00002270	3	chr1	+	73306053	73306360	Gm29185	NONMMUG001001.2	0	0.1228	0	0	-	-	-	.	-
TCONS_00009620	1	chr1	-	73395334	73395562	Pinc	NONMMUG001002.2	0	0.0206	0.0689	0.2564	-	-	-	.	-
TCONS_00009620	2	chr1	-	73397007	73397214	Pinc	NONMMUG001002.2	0	0.0206	0.0689	0.2564	-	-	-	.	-
TCONS_00009620	3	chr1	-	73400204	73400276	Pinc	NONMMUG001002.2	0	0.0206	0.0689	0.2564	-	-	-	.	-
TCONS_00009620	4	chr1	-	73400835	73400998	Pinc	NONMMUG001002.2	0	0.0206	0.0689	0.2564	-	-	-	.	-
TCONS_00009620	5	chr1	-	73404996	73405053	Pinc	NONMMUG001002.2	0	0.0206	0.0689	0.2564	-	-	-	.	-
TCONS_00009620	6	chr1	-	73407341	73407569	Pinc	NONMMUG001002.2	0	0.0206	0.0689	0.2564	-	-	-	.	-
TCONS_00009621	1	chr1	-	73522022	73523219	C530043A13Rik	NONMMUG001004.2	0.2154	0.0805	2.4859	0.6759	-	-	-	.	-
TCONS_00009621	2	chr1	-	73525241	73525334	C530043A13Rik	NONMMUG001004.2	0.2154	0.0805	2.4859	0.6759	-	-	-	.	-
TCONS_00009621	3	chr1	-	73525840	73525948	C530043A13Rik	NONMMUG001004.2	0.2154	0.0805	2.4859	0.6759	-	-	-	.	-
TCONS_00009621	4	chr1	-	73528725	73528934	C530043A13Rik	NONMMUG001004.2	0.2154	0.0805	2.4859	0.6759	-	-	-	.	-
TCONS_00009621	5	chr1	-	73529673	73529790	C530043A13Rik	NONMMUG001004.2	0.2154	0.0805	2.4859	0.6759	-	-	-	.	-
TCONS_00002274	1	chr1	+	73528937	73528995	Gm29186	NONMMUG046975.1	0	0.1536	0.8905	0.5736	-	-	-	.	-
TCONS_00002274	2	chr1	+	73535749	73536349	Gm29186	NONMMUG046975.1	0	0.1536	0.8905	0.5736	-	-	-	.	-
TCONS_00015209	1	chr1	.	74820886	74821338	.	NONMMUG046981.2	1.431	0.5491	0.3156	0.1635	-	-	-	.	-
TCONS_00015210	1	chr1	.	74841244	74841734	.	NONMMUG046985.1	2.7998	1.5712	0.26	0.176	-	-	-	.	-
TCONS_00015211	1	chr1	.	74848632	74849598	.	NONMMUG048438.1	0.2048	0.6488	0.1146	0.2942	-	-	-	.	-
TCONS_00002460	1	chr1	+	74954252	74955841	Gm37744	NONMMUG001049.2	0.1641	0.1147	0.2691	0.2629	-	-	-	.	-
TCONS_00015212	1	chr1	.	74960923	74962890	.	NONMMUG048441.1	0.0361	0.0993	0.034	0.0473	-	-	-	.	-
TCONS_00015213	1	chr1	.	75358841	75359842	.	.	0	0	0.0412	0	-	-	-	.	-
TCONS_00009962	1	chr1	-	75369182	75369948	Gm15179	.	0	0	0	0	-	-	-	.	-
TCONS_00009962	2	chr1	-	75370256	75370451	Gm15179	.	0	0	0	0	-	-	-	.	-
TCONS_00015214	1	chr1	.	75565026	75565450	.	.	0.3954	0.4106	1.9171	0.759	-	-	-	.	-
TCONS_00015216	1	chr1	.	77603757	77604249	.	NONMMUG001083.2	0	0	0	0	-	-	-	.	-
TCONS_00002695	1	chr1	+	78201221	78201354	.	.	0	0.3085	0.4347	0.4603	-	-	-	.	-
TCONS_00002695	2	chr1	+	78201579	78201928	.	.	0	0.3085	0.4347	0.4603	-	-	-	.	-
TCONS_00002695	3	chr1	+	78202452	78203035	.	.	0	0.3085	0.4347	0.4603	-	-	-	.	-
TCONS_00002696	1	chr1	+	78201689	78201763	.	.	0	0.0194	0	0.1826	-	-	-	.	-
TCONS_00002696	2	chr1	+	78202452	78203035	.	.	0	0.0194	0	0.1826	-	-	-	.	-
TCONS_00015217	1	chr1	.	78214854	78216983	.	.	0.0342	0.2431	0.5621	0.7032	-	-	-	.	-
TCONS_00015218	1	chr1	.	78283583	78284674	.	.	0.2853	0.0364	0.2055	0.0708	-	-	-	.	-
TCONS_00015219	1	chr1	.	78294600	78295635	.	NONMMUG048467.1	0.8544	0.232	0.7218	0.3846	+	-	-	.	-
TCONS_00015220	1	chr1	.	78308312	78308859	.	.	2.9998	1.0187	1.54	1.5279	-	-	-	.	-
TCONS_00015221	1	chr1	.	78309045	78309638	.	.	1.1958	0.933	0.99	0.7915	-	-	-	.	-
TCONS_00010051	1	chr1	-	78595031	78596859	5730419F03Rik	NONMMUG001097.2	0	0.0468	0.0883	0.0717	-	-	-	.	-
TCONS_00010051	2	chr1	-	78609246	78609508	5730419F03Rik	NONMMUG001097.2	0	0.0468	0.0883	0.0717	-	-	-	.	-
TCONS_00002724	1	chr1	+	78821258	78821482	Gm29187	NONMMUG047023.1	0.0679	0	0.429	0.2542	-	-	-	.	-
TCONS_00002724	2	chr1	+	78822189	78822652	Gm29187	NONMMUG047023.1	0.0679	0	0.429	0.2542	-	-	-	.	-
TCONS_00010057	1	chr1	-	79007452	79007471	Gm29536	.	0	2.0796	0.1619	0.3982	-	+	-	.	-
TCONS_00010057	2	chr1	-	79186598	79186753	Gm29536	.	0	2.0796	0.1619	0.3982	-	+	-	.	-
TCONS_00010057	3	chr1	-	79224136	79224615	Gm29536	.	0	2.0796	0.1619	0.3982	-	+	-	.	-
TCONS_00015222	1	chr1	.	79602332	79603168	.	.	0.5561	0.9245	1.023	1.0724	-	-	-	.	-
TCONS_00015223	1	chr1	.	79699701	79700185	.	.	0.4317	0.7521	1.545	1.3896	-	-	-	.	-
TCONS_00010134	1	chr1	-	80146973	80148801	Gm38339	NONMMUG001108.2	0.2326	0.5087	0.3357	0.6384	-	-	-	.	-
TCONS_00002738	1	chr1	+	80186950	80187081	9830004L10Rik	NONMMUG001109.2	0	0	0	0	-	-	-	.	-
TCONS_00002738	2	chr1	+	80190007	80190218	9830004L10Rik	NONMMUG001109.2	0	0	0	0	-	-	-	.	-
TCONS_00002738	3	chr1	+	80191686	80192028	9830004L10Rik	NONMMUG001109.2	0	0	0	0	-	-	-	.	-
TCONS_00015225	1	chr1	.	81365076	81365830	.	.	0.4542	0.092	0	0	-	-	-	.	-
TCONS_00010184	1	chr1	-	81520338	81522341	Gm37210	NONMMUG001132.2	0	0	0	0	-	-	-	.	-
TCONS_00010209	1	chr1	-	82806423	82807468	Gm36999	NONMMUG001147.2	0	0	0	0	-	-	-	.	-
TCONS_00002809	1	chr1	+	82819835	82819957	Gm28942	NONMMUG047056.1	0	0	0	0	-	-	-	.	-
TCONS_00002809	2	chr1	+	82820136	82820377	Gm28942	NONMMUG047056.1	0	0	0	0	-	-	-	.	-
TCONS_00015226	1	chr1	.	82905678	82907232	.	.	0.1924	0.5382	0.3089	0.24	-	-	-	.	-
TCONS_00015227	1	chr1	.	82908843	82910183	.	NONMMUG001150.2	0.2001	0.7274	0.4088	0.3861	-	-	-	.	-
TCONS_00015228	1	chr1	.	82911601	82913410	.	NONMMUG001151.2	0.1495	0.6321	0.349	0.5687	-	-	-	.	-
TCONS_00015229	1	chr1	.	82913759	82914201	.	.	0.5511	1.1376	0.1672	0.9041	-	-	-	.	-
TCONS_00010222	1	chr1	-	83058286	83059378	A030005K14Rik	.	0	0	0	0	-	-	-	.	-
TCONS_00010245	1	chr1	-	83426596	83427398	Gm37989	NONMMUG001164.2	0	0	0	0	-	-	-	.	-
TCONS_00015230	1	chr1	.	85478924	85479485	.	.	0.0513	0	0.0946	0	-	-	-	.	-
TCONS_00002908	1	chr1	+	85599286	85599542	Gm16094	NONMMUG001198.2	1.3847	0.1764	0.3697	0.191	+	-	-	.	-
TCONS_00002908	2	chr1	+	85599670	85599839	Gm16094	NONMMUG001198.2	1.3847	0.1764	0.3697	0.191	+	-	-	.	-
TCONS_00015231	1	chr1	.	86039519	86039765	.	.	0	0	0	0	-	-	-	.	-
TCONS_00015232	1	chr1	.	86039885	86040718	.	.	0.1834	0.1675	0.1756	0.1341	-	-	-	.	-
TCONS_00015233	1	chr1	.	86042660	86043607	.	.	0	0	0	0	-	-	-	.	-
TCONS_00015234	1	chr1	.	86043720	86044264	.	.	0	0.0575	0.1005	0.2925	-	-	-	.	-
TCONS_00015237	1	chr1	.	86045260	86045483	.	.	0	1.0763	0	0	-	-	-	.	-
TCONS_00015238	1	chr1	.	86058784	86060192	.	.	0	0.2362	0.2917	1.0888	-	-	-	.	-
TCONS_00010392	1	chr1	-	86434560	86435261	.	NONMMUG048517.1	0.1779	0.5395	0.8636	0.7898	-	-	-	.	-
TCONS_00015239	1	chr1	.	86700258	86701048	.	.	0.4292	1.4621	1.1093	1.2997	-	-	-	.	-
TCONS_00015240	1	chr1	.	86701388	86701829	.	.	2.4025	2.0397	4.037	4.0927	-	-	-	.	-
TCONS_00010416	1	chr1	-	87053114	87053172	Gm28375	.	3.3421	0.9884	2.8379	0	-	-	-	.	-
TCONS_00010416	2	chr1	-	87056657	87056723	Gm28375	.	3.3421	0.9884	2.8379	0	-	-	-	.	-
TCONS_00010416	3	chr1	-	87057484	87057639	Gm28375	.	3.3421	0.9884	2.8379	0	-	-	-	.	-
TCONS_00015241	1	chr1	.	88223862	88224337	.	.	1.0846	0.714	1.1176	0.3782	-	-	-	.	-
TCONS_00015242	1	chr1	.	88794103	88794826	.	NONMMUG048544.1	0	0	0	0	-	-	-	.	-
TCONS_00015243	1	chr1	.	88794981	88795348	.	NONMMUG048544.1	0	0	0	0	-	-	-	.	-
TCONS_00003347	1	chr1	+	89016113	89016372	1700067G17Rik	NONMMUG001308.2	0	0	0.0866	0.0866	-	-	-	.	-
TCONS_00003347	2	chr1	+	89016546	89016649	1700067G17Rik	NONMMUG001308.2	0	0	0.0866	0.0866	-	-	-	.	-
TCONS_00003347	3	chr1	+	89021972	89022210	1700067G17Rik	NONMMUG001308.2	0	0	0.0866	0.0866	-	-	-	.	-
TCONS_00010513	1	chr1	-	89302719	89303173	Gm28342	NONMMUG048552.1	0	0	0	0	-	-	-	.	-
TCONS_00010513	2	chr1	-	89303853	89303947	Gm28342	NONMMUG048552.1	0	0	0	0	-	-	-	.	-
TCONS_00010513	3	chr1	-	89358106	89358144	Gm28342	NONMMUG048552.1	0	0	0	0	-	-	-	.	-
TCONS_00015244	1	chr1	.	89943192	89943698	.	.	0	0	0	0	-	-	-	.	-
TCONS_00015245	1	chr1	.	89943897	89944660	.	.	0	0	0	0	-	-	-	.	-
TCONS_00010548	1	chr1	-	90255276	90256067	Gm28721	NONMMUG001332.2	0.0403	0	0.0424	0.0416	-	-	-	.	-
TCONS_00010548	2	chr1	-	90259995	90260120	Gm28721	NONMMUG001332.2	0.0403	0	0.0424	0.0416	-	-	-	.	-
TCONS_00015246	1	chr1	.	90430701	90431216	.	.	0	0	0	0	-	-	-	.	-
TCONS_00015247	1	chr1	.	90433739	90436279	.	.	0	0.007	0	0.0126	-	-	-	.	-
TCONS_00010549	1	chr1	-	90453394	90454264	Gm28722	NONMMUG001338.2	0	0	0.0866	0.0784	-	-	-	.	-
TCONS_00010549	2	chr1	-	90454337	90454501	Gm28722	NONMMUG001338.2	0	0	0.0866	0.0784	-	-	-	.	-
TCONS_00003397	1	chr1	+	90520496	90523297	Gm35048	NONMMUG001339.2	0.0133	0.0138	0.0932	0.0153	-	-	-	.	-
TCONS_00003408	1	chr1	+	90675161	90675466	Gm9991	NONMMUG047134.1	0	0	0.1232	0	-	-	-	.	-
TCONS_00003408	2	chr1	+	90678893	90679793	Gm9991	NONMMUG047134.1	0	0	0.1232	0	-	-	-	.	-
TCONS_00010582	1	chr1	-	90870583	90871419	4930474B08Rik	.	0	0	0	0	-	-	-	.	-
TCONS_00015248	1	chr1	.	90996316	90997254	.	.	0	0	0	0.0462	-	-	-	.	-
TCONS_00010617	1	chr1	-	91404879	91405182	1700020N18Rik	NONMMUG001355.2	0.2259	1.4722	1.1255	1.3986	-	-	-	.	-
TCONS_00010617	2	chr1	-	91405496	91405614	1700020N18Rik	NONMMUG001355.2	0.2259	1.4722	1.1255	1.3986	-	-	-	.	-
TCONS_00010617	3	chr1	-	91405906	91406029	1700020N18Rik	NONMMUG001355.2	0.2259	1.4722	1.1255	1.3986	-	-	-	.	-
TCONS_00015249	1	chr1	.	91465635	91466722	.	.	0.2929	0.3848	1.2614	0.6275	-	-	-	.	-
TCONS_00003517	1	chr1	+	91916260	91919551	Gm37600	NONMMUG001362.2	0.0032	0	0.0293	0.0468	-	-	-	.	-
TCONS_00015250	1	chr1	.	92181012	92182067	.	NONMMUG001367.3	0.175	0.356	0.3108	0.3372	-	-	-	.	-
TCONS_00015251	1	chr1	.	92182397	92183713	.	.	0.1196	0.2395	0.2249	0.2423	-	-	-	.	-
TCONS_00003520	1	chr1	+	92324510	92324872	Gm29099	NONMMUG047152.1	0	0	0	0	-	-	-	.	-
TCONS_00003520	2	chr1	+	92329492	92329888	Gm29099	NONMMUG047152.1	0	0	0	0	-	-	-	.	-
TCONS_00015253	1	chr1	.	92741162	92743093	.	.	0	0.5581	0.0349	0.1507	-	-	-	.	-
TCONS_00015254	1	chr1	.	92786449	92787594	.	.	0.0143	0.2062	0.1425	0.0796	-	-	-	.	-
TCONS_00015255	1	chr1	.	93988122	93989134	.	.	8.4922	0.6314	0.3352	1.2085	-	-	-	.	-
TCONS_00015256	1	chr1	.	93989431	93990101	.	.	0.2173	0.5943	0	0.0793	-	-	-	.	-
TCONS_00015257	1	chr1	.	95338972	95339575	.	.	0.5213	1.3941	0.6502	1.2	-	-	+	.	-
TCONS_00003745	1	chr1	+	95738196	95740293	Gm37761	.	0.7566	0.5663	0.9626	0.8851	-	-	-	.	-
TCONS_00003747	1	chr1	+	96313242	96315535	Gm37076	NONMMUG001428.2	0.0105	0.0166	0.0332	0.0656	-	-	-	.	-
TCONS_00010872	1	chr1	-	96543059	96544334	Gm29601	NONMMUG001429.2	0	0	0	0.0706	-	-	-	.	-
TCONS_00010872	2	chr1	-	96556631	96556703	Gm29601	NONMMUG001429.2	0	0	0	0.0706	-	-	-	.	-
TCONS_00003785	1	chr1	+	98173648	98173739	Gm29461	NONMMUG001452.2	0	0.0154	0	0	-	-	-	.	-
TCONS_00003785	2	chr1	+	98175075	98175166	Gm29461	NONMMUG001452.2	0	0.0154	0	0	-	-	-	.	-
TCONS_00003785	3	chr1	+	98185430	98185566	Gm29461	NONMMUG001452.2	0	0.0154	0	0	-	-	-	.	-
TCONS_00003785	4	chr1	+	98186844	98190698	Gm29461	NONMMUG001452.2	0	0.0154	0	0	-	-	-	.	-
TCONS_00015258	1	chr1	.	100489313	100490593	.	.	0.1168	1.1292	0.2843	2.1125	-	-	-	.	-
TCONS_00015259	1	chr1	.	101555176	101556274	.	.	0.3046	0.2467	0.5021	0.1154	-	-	-	.	-
TCONS_00015260	1	chr1	.	101556628	101556982	.	.	1.8765	0.2084	0.9121	1.1197	-	-	-	.	-
TCONS_00015262	1	chr1	.	105113745	105114386	.	.	0	0	0	0.156	-	-	-	.	-
TCONS_00003847	1	chr1	+	105116454	105116499	Gm29012	NONMMUG001476.2	0	0	0	0	-	-	-	.	-
TCONS_00003847	2	chr1	+	105122859	105123101	Gm29012	NONMMUG001476.2	0	0	0	0	-	-	-	.	-
TCONS_00003847	3	chr1	+	105127187	105127366	Gm29012	NONMMUG001476.2	0	0	0	0	-	-	-	.	-
TCONS_00011019	1	chr1	-	105887633	105891012	Gm37779	NONMMUG001488.2	0.1017	0.1802	0.2159	0.1282	-	-	-	.	-
TCONS_00011025	1	chr1	-	106072584	106075894	Gm37372	NONMMUG001491.2	0.058	0.0975	0.2305	0.2573	-	-	-	.	-
TCONS_00015263	1	chr1	.	108056619	108056862	.	NONMMUG001517.2	0	0.4382	1.3713	2.543	-	-	-	.	-
TCONS_00003981	1	chr1	+	108417077	108419832	Gm38212	NONMMUG001520.2	0	0	0	0.0102	-	-	-	.	-
TCONS_00015264	1	chr1	.	109200905	109201249	.	.	1.3839	0.1602	0	0	-	-	-	.	-
TCONS_00015265	1	chr1	.	109201846	109204000	.	.	0.1549	0.1139	0.0694	0.0472	-	-	-	.	-
TCONS_00015267	1	chr1	.	110143679	110144031	.	.	0	0	0	0	-	-	-	.	-
TCONS_00015268	1	chr1	.	110144135	110145444	.	.	0	0	0	0	-	-	-	.	-
TCONS_00004009	1	chr1	+	111833823	111834224	Gm37934	NONMMUG047219.1	0	0	0	0	-	-	-	.	-
TCONS_00015269	1	chr1	.	112378926	112379614	.	NONMMUG001529.2	0	0	0	0	-	-	-	.	-
TCONS_00015270	1	chr1	.	112379855	112380870	.	NONMMUG001529.2	0	0	0	0	-	-	-	.	-
TCONS_00015271	1	chr1	.	112395809	112397669	.	NONMMUG001529.2	0.0072	0.0306	0.1075	0.0482	-	-	-	.	-
TCONS_00004015	1	chr1	+	113289340	113289792	Gm28189	NONMMUG047222.1	0	0	0	0	-	-	-	.	-
TCONS_00004015	2	chr1	+	113290141	113290233	Gm28189	NONMMUG047222.1	0	0	0	0	-	-	-	.	-
TCONS_00004015	3	chr1	+	113290341	113290365	Gm28189	NONMMUG047222.1	0	0	0	0	-	-	-	.	-
TCONS_00011117	1	chr1	-	113891385	113892048	9330185C12Rik	NONMMUG001538.2	0.4313	0.1618	0.2244	0.1677	-	-	-	.	-
TCONS_00011117	2	chr1	-	113909335	113909363	9330185C12Rik	NONMMUG001538.2	0.4313	0.1618	0.2244	0.1677	-	-	-	.	-
TCONS_00011117	3	chr1	-	113963819	113964134	9330185C12Rik	NONMMUG001538.2	0.4313	0.1618	0.2244	0.1677	-	-	-	.	-
TCONS_00015272	1	chr1	.	114149816	114150461	.	.	0.0762	0.9391	0	0.0988	-	-	-	.	-
TCONS_00015273	1	chr1	.	114154314	114155605	.	.	0.0233	3.8945	0.026	0.1285	-	+	-	.	-
TCONS_00015274	1	chr1	.	114156243	114157722	.	.	0	2.3515	0	0.0411	-	+	-	.	-
TCONS_00015275	1	chr1	.	114157909	114158710	.	.	0	0.6039	0	0	-	-	-	.	-
TCONS_00015276	1	chr1	.	115665910	115666358	.	.	0	0	0	0	-	-	-	.	-
TCONS_00015277	1	chr1	.	117419623	117420031	.	.	0	0	0	0	-	-	-	.	-
TCONS_00004118	1	chr1	+	119058469	119059848	Gm26831	NONMMUG001566.2	0.0262	0.0601	0.1797	0.095	-	-	-	.	-
TCONS_00004120	1	chr1	+	119329200	119329381	Gm29455	NONMMUG001570.2	0.2854	0.6507	1.0807	0.8644	-	-	-	.	-
TCONS_00004120	2	chr1	+	119337387	119338573	Gm29455	NONMMUG001570.2	0.2854	0.6507	1.0807	0.8644	-	-	-	.	-
TCONS_00004121	1	chr1	+	119329242	119329381	Gm29455	NONMMUG001570.2	0.0768	0.2422	0.1651	0.2162	-	-	-	.	-
TCONS_00004121	2	chr1	+	119381159	119381272	Gm29455	NONMMUG001570.2	0.0768	0.2422	0.1651	0.2162	-	-	-	.	-
TCONS_00004121	3	chr1	+	119383177	119385581	Gm29455	NONMMUG001570.2	0.0768	0.2422	0.1651	0.2162	-	-	-	.	-
TCONS_00011272	1	chr1	-	120847989	120848526	Gm29348	NONMMUG048773.1	0	0	0	0	-	-	-	.	-
TCONS_00011272	2	chr1	-	120851880	120852024	Gm29348	NONMMUG048773.1	0	0	0	0	-	-	-	.	-
TCONS_00011272	3	chr1	-	120857391	120857486	Gm29348	NONMMUG048773.1	0	0	0	0	-	-	-	.	-
TCONS_00004157	1	chr1	+	120856674	120856776	Gm29347	NONMMUG047279.1	0	0	0	0	-	-	-	.	-
TCONS_00004157	2	chr1	+	120857665	120858010	Gm29347	NONMMUG047279.1	0	0	0	0	-	-	-	.	-
TCONS_00004160	1	chr1	+	121087471	121087556	Celrr	NONMMUG001604.2	0	0	0	0	-	-	-	.	-
TCONS_00004160	2	chr1	+	121113758	121113861	Celrr	NONMMUG001604.2	0	0	0	0	-	-	-	.	-
TCONS_00004160	3	chr1	+	121117309	121117760	Celrr	NONMMUG001604.2	0	0	0	0	-	-	-	.	-
TCONS_00004162	1	chr1	+	121087529	121087556	Celrr	NONMMUG001604.2	0	0	0	0	-	-	-	.	-
TCONS_00004162	2	chr1	+	121087767	121088932	Celrr	NONMMUG001604.2	0	0	0	0	-	-	-	.	-
TCONS_00004163	1	chr1	+	121099084	121099087	Celrr	.	0	0	0	0	-	-	-	.	-
TCONS_00004163	2	chr1	+	121117309	121118358	Celrr	.	0	0	0	0	-	-	-	.	-
TCONS_00011274	1	chr1	-	121116768	121117379	Celrr	.	0	0	0.0654	0	-	-	-	.	-
TCONS_00011274	2	chr1	-	121147903	121147944	Celrr	.	0	0	0.0654	0	-	-	-	.	-
TCONS_00004164	1	chr1	+	121224276	121224382	Gm29359	NONMMUG047286.1	0	0	0.123	0	-	-	-	.	-
TCONS_00004164	2	chr1	+	121227139	121227526	Gm29359	NONMMUG047286.1	0	0	0.123	0	-	-	-	.	-
TCONS_00015278	1	chr1	.	121333304	121334039	.	.	1.2631	0.7042	0.3364	0.672	-	-	-	.	-
TCONS_00011292	1	chr1	-	121355116	121356767	2210011K15Rik	NONMMUG001612.2	0.0124	0.0548	0.1628	0.1321	-	-	-	.	-
TCONS_00011292	2	chr1	-	121359812	121359900	2210011K15Rik	NONMMUG001612.2	0.0124	0.0548	0.1628	0.1321	-	-	-	.	-
TCONS_00015279	1	chr1	.	121549175	121549690	.	.	0.8037	2.0322	1.1243	1.6364	-	-	-	.	-
TCONS_00015280	1	chr1	.	121549844	121550436	.	.	0.8134	2.534	2.4701	1.5562	-	-	-	.	-
TCONS_00015281	1	chr1	.	121551426	121551817	.	.	3.2386	5.0501	4.3304	3.1075	-	-	-	.	-
TCONS_00004181	1	chr1	+	121706515	121707263	Gm37920	NONMMUG001618.2	0	0	0	0	-	-	-	.	-
TCONS_00004184	1	chr1	+	122205145	122205256	Gm28590	NONMMUG001619.2	0.1342	0.2214	0.5381	0.4365	-	-	-	.	-
TCONS_00004184	2	chr1	+	122228812	122228919	Gm28590	NONMMUG001619.2	0.1342	0.2214	0.5381	0.4365	-	-	-	.	-
TCONS_00004184	3	chr1	+	122232127	122232225	Gm28590	NONMMUG001619.2	0.1342	0.2214	0.5381	0.4365	-	-	-	.	-
TCONS_00004184	4	chr1	+	122249010	122249099	Gm28590	NONMMUG001619.2	0.1342	0.2214	0.5381	0.4365	-	-	-	.	-
TCONS_00004184	5	chr1	+	122250337	122250527	Gm28590	NONMMUG001619.2	0.1342	0.2214	0.5381	0.4365	-	-	-	.	-
TCONS_00004184	6	chr1	+	122251172	122252180	Gm28590	NONMMUG001619.2	0.1342	0.2214	0.5381	0.4365	-	-	-	.	-
TCONS_00004186	1	chr1	+	122521749	122522876	Gm36982	NONMMUG001620.2	0.0722	0.0736	0.1547	0.2119	-	-	-	.	-
TCONS_00004189	1	chr1	+	122866042	122867773	Gm37970	NONMMUG001621.2	0	0.0199	0.0182	0	-	-	-	.	-
TCONS_00015282	1	chr1	.	124310992	124311411	.	.	0	0	0	0	-	-	-	.	-
TCONS_00004196	1	chr1	+	125444567	125444657	Gm28706	NONMMUG047301.1	0	0	0	0	-	-	-	.	-
TCONS_00004196	2	chr1	+	125447135	125447398	Gm28706	NONMMUG047301.1	0	0	0	0	-	-	-	.	-
TCONS_00011378	1	chr1	-	126872203	126872376	4930599A14Rik	NONMMUG001655.2	0	0	0	0	-	-	-	.	-
TCONS_00011378	2	chr1	-	126876377	126876589	4930599A14Rik	NONMMUG001655.2	0	0	0	0	-	-	-	.	-
TCONS_00011379	1	chr1	-	126874745	126874858	4930599A14Rik	NONMMUG001655.2	0	0	0	0	-	-	-	.	-
TCONS_00011379	2	chr1	-	126876377	126876615	4930599A14Rik	NONMMUG001655.2	0	0	0	0	-	-	-	.	-
TCONS_00015283	1	chr1	.	127704538	127704811	.	.	0	0	0	0	-	-	-	.	-
TCONS_00015284	1	chr1	.	127705245	127705537	.	.	0	0	0	0	-	-	-	.	-
TCONS_00015285	1	chr1	.	127706224	127706658	.	.	0	0	0	0	-	-	-	.	-
TCONS_00015286	1	chr1	.	127714641	127715286	.	.	0	0	0	0	-	-	-	.	-
TCONS_00015287	1	chr1	.	127716338	127716914	.	.	0	0	0	0	-	-	-	.	-
TCONS_00015288	1	chr1	.	127717162	127717512	.	NONMMUG047309.1	0	0	0	0	-	-	-	.	-
TCONS_00015289	1	chr1	.	127717800	127718183	.	NONMMUG047309.1	0	0	0.244	0	-	-	-	.	-
TCONS_00015290	1	chr1	.	127720412	127720683	.	.	0	0	0	0	-	-	-	.	-
TCONS_00015291	1	chr1	.	127721668	127722440	.	NONMMUG047310.1	0	0	0	0	-	-	-	.	-
TCONS_00015292	1	chr1	.	127723007	127723849	.	.	0.212	0.0314	0.2314	0.091	-	-	-	.	-
TCONS_00015293	1	chr1	.	127724384	127725622	.	.	0	0	0	0	-	-	-	.	-
TCONS_00015294	1	chr1	.	127726669	127726955	.	.	0	0	0	0	-	-	-	.	-
TCONS_00015295	1	chr1	.	127727079	127727301	.	.	0	0	0	0	-	-	-	.	-
TCONS_00015296	1	chr1	.	127810212	127810513	.	.	7.0173	30.0294	33.7009	21.1101	-	-	+	.	-
TCONS_00015297	1	chr1	.	127810889	127811262	.	.	15.2929	15.4055	10.4987	7.3102	-	-	+	.	-
TCONS_00015298	1	chr1	.	127811547	127811782	.	.	1.5711	51.1942	43.0983	25.9921	-	+	-	.	-
TCONS_00015299	1	chr1	.	127812228	127812528	.	.	6.1791	24.0068	10.8853	11.9424	-	-	+	.	-
TCONS_00015300	1	chr1	.	127812716	127813111	.	.	13.8605	24.9787	21.3627	19.3349	-	-	+	.	-
TCONS_00011469	1	chr1	-	128770599	128772859	Gm26686	NONMMUG001694.2	0.1273	0.2927	0.4597	0.2394	-	-	-	.	-
TCONS_00011469	2	chr1	-	128773216	128774421	Gm26686	NONMMUG001694.2	0.1273	0.2927	0.4597	0.2394	-	-	-	.	-
TCONS_00011473	1	chr1	-	130269950	130270553	Gm16081	NONMMUG001706.2	0	0	0	0	-	-	-	.	-
TCONS_00011473	2	chr1	-	130281179	130281258	Gm16081	NONMMUG001706.2	0	0	0	0	-	-	-	.	-
TCONS_00011541	1	chr1	-	130817401	130817422	Gm15848	NONMMUG001724.2	0.7543	0.2218	0.5527	0.1409	-	-	-	.	-
TCONS_00011541	2	chr1	-	130818459	130818689	Gm15848	NONMMUG001724.2	0.7543	0.2218	0.5527	0.1409	-	-	-	.	-
TCONS_00011541	3	chr1	-	130818845	130818940	Gm15848	NONMMUG001724.2	0.7543	0.2218	0.5527	0.1409	-	-	-	.	-
TCONS_00011541	4	chr1	-	130820572	130820704	Gm15848	NONMMUG001724.2	0.7543	0.2218	0.5527	0.1409	-	-	-	.	-
TCONS_00011550	1	chr1	-	130921674	130923468	.	.	0.1817	0.3791	0.33	0.0997	-	-	-	.	-
TCONS_00015302	1	chr1	.	131247410	131247699	.	NONMMUG087680.1	0.645	0	0.8995	0	-	-	-	.	-
TCONS_00015303	1	chr1	.	131249459	131251203	.	.	0.3133	0.112	0.1254	0.0241	-	-	-	.	-
TCONS_00004483	1	chr1	+	132070706	132071171	.	.	0.8213	0.5615	0.6295	0.6013	+	-	-	.	-
TCONS_00004483	2	chr1	+	132075037	132076409	.	.	0.8213	0.5615	0.6295	0.6013	+	-	-	.	-
TCONS_00015304	1	chr1	.	132076570	132077099	.	NONMMUG001751.2	7.9084	3.88	6.2228	6.9074	-	-	-	.	-
TCONS_00015305	1	chr1	.	132188244	132190468	.	.	0.0819	1.9174	1.655	5.6903	-	+	-	.	-
TCONS_00011738	1	chr1	-	132943512	132945320	Gm38308	NONMMUG001776.2	0.0849	0.0681	0	0.0555	-	-	-	.	-
TCONS_00004624	1	chr1	+	133829528	133831225	Gm10537	NONMMUG001797.2	0.0415	0.0724	0.0399	0.0625	-	-	-	.	-
TCONS_00004628	1	chr1	+	133977583	133977594	.	.	0.3632	1.0859	0.4578	0.1094	-	-	-	.	-
TCONS_00004628	2	chr1	+	133980057	133980583	.	.	0.3632	1.0859	0.4578	0.1094	-	-	-	.	-
TCONS_00004628	3	chr1	+	133989306	133989309	.	.	0.3632	1.0859	0.4578	0.1094	-	-	-	.	-
TCONS_00004629	1	chr1	+	133977585	133977594	.	NONMMUG001802.2	0.1823	0.5045	0.5251	0.1697	-	-	-	.	-
TCONS_00004629	2	chr1	+	133980057	133981060	.	NONMMUG001802.2	0.1823	0.5045	0.5251	0.1697	-	-	-	.	-
TCONS_00015307	1	chr1	.	133981173	133981819	.	NONMMUG001802.2	0.2957	1.0471	0.3043	0.1065	-	-	-	.	-
TCONS_00011883	1	chr1	-	134059928	134060453	.	NONMMUG001804.2	1.3964	1.2591	3.034	2.4212	-	-	-	.	-
TCONS_00011883	2	chr1	-	134060793	134061086	.	NONMMUG001804.2	1.3964	1.2591	3.034	2.4212	-	-	-	.	-
TCONS_00011886	1	chr1	-	134096405	134099159	Gm38140	NONMMUG001805.2	0.0504	0.0902	0.0562	0.067	-	-	-	.	-
TCONS_00004676	1	chr1	+	134435628	134435870	Platr1	NONMMUG001813.2	0.1177	0.124	0.2607	0.2483	-	-	-	.	-
TCONS_00004676	2	chr1	+	134436525	134439597	Platr1	NONMMUG001813.2	0.1177	0.124	0.2607	0.2483	-	-	-	.	-
TCONS_00011935	1	chr1	-	134454492	134455473	Gm37935	NONMMUG001814.2	0.0784	0.9333	0.3125	1.0104	-	-	-	.	-
TCONS_00011941	1	chr1	-	134642254	134644558	Gm26783	NONMMUG001821.2	0.0262	0.0583	0.0803	0.109	-	-	-	.	-
TCONS_00011941	2	chr1	-	134646449	134646520	Gm26783	NONMMUG001821.2	0.0262	0.0583	0.0803	0.109	-	-	-	.	-
TCONS_00004732	1	chr1	+	135108961	135109041	Gm10535	.	0.0399	0.0547	0.2128	0	-	-	-	.	-
TCONS_00004732	2	chr1	+	135110136	135110930	Gm10535	.	0.0399	0.0547	0.2128	0	-	-	-	.	-
TCONS_00011995	1	chr1	-	135129581	135129750	Ptprv	NONMMUG001839.2	0	0	0	0	-	-	-	.	-
TCONS_00011995	2	chr1	-	135132352	135132543	Ptprv	NONMMUG001839.2	0	0	0	0	-	-	-	.	-
TCONS_00015308	1	chr1	.	135689594	135691675	.	.	0.034	0.1113	0.0958	0.1225	-	-	-	.	-
TCONS_00012123	1	chr1	-	136126178	136127786	Gm15850	NONMMUG001865.2	0.499	2.9028	2.0163	3.3602	-	-	-	.	-
TCONS_00012123	2	chr1	-	136129393	136129505	Gm15850	NONMMUG001865.2	0.499	2.9028	2.0163	3.3602	-	-	-	.	-
TCONS_00012123	3	chr1	-	136130226	136130389	Gm15850	NONMMUG001865.2	0.499	2.9028	2.0163	3.3602	-	-	-	.	-
TCONS_00012123	4	chr1	-	136131021	136131183	Gm15850	NONMMUG001865.2	0.499	2.9028	2.0163	3.3602	-	-	-	.	-
TCONS_00012127	1	chr1	-	136127888	136128361	Gm15850	.	0	0	0	0.1803	-	-	-	.	-
TCONS_00012127	2	chr1	-	136129393	136129505	Gm15850	.	0	0	0	0.1803	-	-	-	.	-
TCONS_00012127	3	chr1	-	136130138	136130622	Gm15850	.	0	0	0	0.1803	-	-	-	.	-
TCONS_00012128	1	chr1	-	136127888	136128361	Gm15850	.	0.041	0.1229	0.0523	0.1545	-	-	-	.	-
TCONS_00012128	2	chr1	-	136129393	136129505	Gm15850	.	0.041	0.1229	0.0523	0.1545	-	-	-	.	-
TCONS_00012128	3	chr1	-	136130226	136130389	Gm15850	.	0.041	0.1229	0.0523	0.1545	-	-	-	.	-
TCONS_00012128	4	chr1	-	136131021	136131183	Gm15850	.	0.041	0.1229	0.0523	0.1545	-	-	-	.	-
TCONS_00012129	1	chr1	-	136127888	136128361	Gm15850	.	0.1175	0.3252	0.3032	0.175	-	-	-	.	-
TCONS_00012129	2	chr1	-	136129393	136131214	Gm15850	.	0.1175	0.3252	0.3032	0.175	-	-	-	.	-
TCONS_00012130	1	chr1	-	136129041	136130389	Gm15850	NONMMUG001865.2	0.0042	0.1476	0.3052	0.3599	-	-	-	.	-
TCONS_00012130	2	chr1	-	136131021	136131183	Gm15850	NONMMUG001865.2	0.0042	0.1476	0.3052	0.3599	-	-	-	.	-
TCONS_00012149	1	chr1	-	136252671	136254944	Gm37552	NONMMUG001872.2	0.0053	0.016	0.0509	0.051	-	-	-	.	-
TCONS_00012149	2	chr1	-	136255601	136255846	Gm37552	NONMMUG001872.2	0.0053	0.016	0.0509	0.051	-	-	-	.	-
TCONS_00004891	1	chr1	+	136541605	136541823	Gm37799	NONMMUG047404.1	0	0	0	0	-	-	-	.	-
TCONS_00004891	2	chr1	+	136542850	136542914	Gm37799	NONMMUG047404.1	0	0	0	0	-	-	-	.	-
TCONS_00004891	3	chr1	+	136545048	136545160	Gm37799	NONMMUG047404.1	0	0	0	0	-	-	-	.	-
TCONS_00004891	4	chr1	+	136555592	136555618	Gm37799	NONMMUG047404.1	0	0	0	0	-	-	-	.	-
TCONS_00004891	5	chr1	+	136555751	136555873	Gm37799	NONMMUG047404.1	0	0	0	0	-	-	-	.	-
TCONS_00012167	1	chr1	-	136603033	136604219	4933409D19Rik	NONMMUG001884.2	0	0	0.0216	0	-	-	-	.	-
TCONS_00012167	2	chr1	-	136605099	136605468	4933409D19Rik	NONMMUG001884.2	0	0	0.0216	0	-	-	-	.	-
TCONS_00012168	1	chr1	-	136622098	136624394	Platr23	NONMMUG001885.2	0	0	0	0.0233	-	-	-	.	-
TCONS_00012168	2	chr1	-	136624509	136624650	Platr23	NONMMUG001885.2	0	0	0	0.0233	-	-	-	.	-
TCONS_00015309	1	chr1	.	137016710	137017748	.	.	0.0239	0.4592	0.2904	1.085	-	-	-	.	-
TCONS_00004903	1	chr1	+	137252142	137254057	Gm37057	NONMMUG001891.2	0.0069	0	0	0.0169	-	-	-	.	-
TCONS_00012185	1	chr1	-	137325434	137325842	1700006P03Rik	NONMMUG001892.2	0	0.4199	0.237	0.3888	-	-	-	.	-
TCONS_00012187	1	chr1	-	137528850	137531230	Gm37903	NONMMUG049086.1	0.5361	0.5061	0.4577	0.2922	-	-	-	.	-
TCONS_00004908	1	chr1	+	137909291	137913158	Gm37298	NONMMUG001898.2	0.0455	0.0352	0.0363	0.0591	-	-	-	.	-
TCONS_00012189	1	chr1	-	137917690	137917818	Gm26979	NONMMUG001899.2	0.0761	0	1.2385	2.0398	-	-	-	.	-
TCONS_00012189	2	chr1	-	137921225	137921312	Gm26979	NONMMUG001899.2	0.0761	0	1.2385	2.0398	-	-	-	.	-
TCONS_00004910	1	chr1	+	137927251	137930273	A130050O07Rik	NONMMUG001901.2	0.0031	0.0171	0	0.0127	-	-	-	.	-
TCONS_00004912	1	chr1	+	137935189	137937346	D130019J16Rik	NONMMUG087708.1	0.1027	0.1514	0.1876	0.1294	-	-	-	.	-
TCONS_00004913	1	chr1	+	137949422	137954643	Gm37534	NONMMUG001903.2	0.0083	0.026	0.0667	0.0313	-	-	-	.	-
TCONS_00004918	1	chr1	+	138261642	138262061	1700113B19Rik	NONMMUG001912.2	0	0	0	0	-	-	-	.	-
TCONS_00012231	1	chr1	-	138640095	138640580	Gm5833	NONMMUG001917.2	0	0	0	0	-	-	-	.	-
TCONS_00012231	2	chr1	-	138653655	138653720	Gm5833	NONMMUG001917.2	0	0	0	0	-	-	-	.	-
TCONS_00012231	3	chr1	-	138656812	138657971	Gm5833	NONMMUG001917.2	0	0	0	0	-	-	-	.	-
TCONS_00012231	4	chr1	-	138677816	138677930	Gm5833	NONMMUG001917.2	0	0	0	0	-	-	-	.	-
TCONS_00012231	5	chr1	-	138681973	138682077	Gm5833	NONMMUG001917.2	0	0	0	0	-	-	-	.	-
TCONS_00012254	1	chr1	-	138960441	138962903	Gm37045	NONMMUG001922.2	0	0	0	0	-	-	-	.	-
TCONS_00004960	1	chr1	+	139379452	139379523	4933436E23Rik	NONMMUG001935.2	0	0.0408	0	0	-	-	-	.	-
TCONS_00004960	2	chr1	+	139380453	139380568	4933436E23Rik	NONMMUG001935.2	0	0.0408	0	0	-	-	-	.	-
TCONS_00004960	3	chr1	+	139380840	139380988	4933436E23Rik	NONMMUG001935.2	0	0.0408	0	0	-	-	-	.	-
TCONS_00004960	4	chr1	+	139391803	139391863	4933436E23Rik	NONMMUG001935.2	0	0.0408	0	0	-	-	-	.	-
TCONS_00004960	5	chr1	+	139398038	139398137	4933436E23Rik	NONMMUG001935.2	0	0.0408	0	0	-	-	-	.	-
TCONS_00004960	6	chr1	+	139398519	139398588	4933436E23Rik	NONMMUG001935.2	0	0.0408	0	0	-	-	-	.	-
TCONS_00004960	7	chr1	+	139399125	139399250	4933436E23Rik	NONMMUG001935.2	0	0.0408	0	0	-	-	-	.	-
TCONS_00004960	8	chr1	+	139401876	139401931	4933436E23Rik	NONMMUG001935.2	0	0.0408	0	0	-	-	-	.	-
TCONS_00004960	9	chr1	+	139402492	139402852	4933436E23Rik	NONMMUG001935.2	0	0.0408	0	0	-	-	-	.	-
TCONS_00004961	1	chr1	+	139408278	139408458	Gm34816	NONMMUG001936.2	0	0	0	0	-	-	-	.	-
TCONS_00004961	2	chr1	+	139410480	139410581	Gm34816	NONMMUG001936.2	0	0	0	0	-	-	-	.	-
TCONS_00004961	3	chr1	+	139413646	139413864	Gm34816	NONMMUG001936.2	0	0	0	0	-	-	-	.	-
TCONS_00015310	1	chr1	.	139674671	139674980	.	.	0	0	0	0	-	-	-	.	-
TCONS_00015311	1	chr1	.	139689276	139689683	.	.	0.6987	0.5043	0.6361	0.8602	-	-	-	.	-
TCONS_00015312	1	chr1	.	140071801	140072070	.	.	0.066	0	0	0	-	-	-	.	-
TCONS_00015313	1	chr1	.	140079202	140079576	.	.	0	0	0	0	-	-	-	.	-
TCONS_00005005	1	chr1	+	140823327	140823718	Gm37371	NONMMUG047457.1	0	0	0	0	-	-	-	.	-
TCONS_00012297	1	chr1	-	141420037	141423146	Gm37142	NONMMUG001950.2	0.0513	0.1577	0.2425	0.1292	-	-	-	.	-
TCONS_00005009	1	chr1	+	141546206	141547477	Gm37604	NONMMUG047461.1	0.0475	0.0355	0.0567	0.06	-	-	-	.	-
TCONS_00015314	1	chr1	.	143703034	143704243	.	.	0.1504	0.1873	0.3595	0.3341	-	-	-	.	-
TCONS_00012356	1	chr1	-	145323394	145326691	Gm38269	NONMMUG001973.2	0.0111	0.01	0.0175	0.0258	-	-	-	.	-
TCONS_00012361	1	chr1	-	146477647	146482355	Gm38187	NONMMUG001976.2	0.0953	0.0667	0.1166	0.0876	-	-	-	.	-
TCONS_00005060	1	chr1	+	147089037	147090935	Gm37749	NONMMUG001983.2	0	0	0	0	-	-	-	.	-
TCONS_00012368	1	chr1	-	147280758	147281942	Gm9931	NONMMUG049110.1	0.0539	0.086	0.0603	0.1486	-	-	-	.	-
TCONS_00005061	1	chr1	+	147515726	147520264	Gm38284	NONMMUG001984.2	0.1105	0.2332	0.1627	0.2056	-	-	-	.	-
TCONS_00012370	1	chr1	-	148234517	148236467	Gm29515	NONMMUG001985.2	0.0488	0.0322	0.0885	0.0138	-	-	-	.	-
TCONS_00012370	2	chr1	-	148248253	148248378	Gm29515	NONMMUG001985.2	0.0488	0.0322	0.0885	0.0138	-	-	-	.	-
TCONS_00005066	1	chr1	+	149106115	149106239	Gm29020	NONMMUG047476.1	0	0	0	0	-	-	-	.	-
TCONS_00005066	2	chr1	+	149107822	149107887	Gm29020	NONMMUG047476.1	0	0	0	0	-	-	-	.	-
TCONS_00005066	3	chr1	+	149127222	149127320	Gm29020	NONMMUG047476.1	0	0	0	0	-	-	-	.	-
TCONS_00012380	1	chr1	-	149431910	149433967	Gm37096	NONMMUG001989.2	0	0	0	0	-	-	-	.	-
TCONS_00015315	1	chr1	.	151086047	151086585	.	.	0	0	0	0	-	-	-	.	-
TCONS_00015316	1	chr1	.	151128821	151129342	.	.	0	0	0	0	-	-	-	.	-
TCONS_00005123	1	chr1	+	151141694	151141708	C730036E19Rik	.	0	0	0	0	-	-	-	.	-
TCONS_00005123	2	chr1	+	151142205	151143341	C730036E19Rik	.	0	0	0	0	-	-	-	.	-
TCONS_00005124	1	chr1	+	151141696	151141710	C730036E19Rik	.	0	0	0.0108	0	-	-	-	.	-
TCONS_00005124	2	chr1	+	151142207	151142615	C730036E19Rik	.	0	0	0.0108	0	-	-	-	.	-
TCONS_00005124	3	chr1	+	151142696	151143341	C730036E19Rik	.	0	0	0.0108	0	-	-	-	.	-
TCONS_00005125	1	chr1	+	151141696	151141710	C730036E19Rik	.	0	0	0	0	-	-	-	.	-
TCONS_00005125	2	chr1	+	151142207	151142615	C730036E19Rik	.	0	0	0	0	-	-	-	.	-
TCONS_00005125	3	chr1	+	151142715	151143341	C730036E19Rik	.	0	0	0	0	-	-	-	.	-
TCONS_00005126	1	chr1	+	151141700	151141714	C730036E19Rik	.	0	0	0	0	-	-	-	.	-
TCONS_00005126	2	chr1	+	151142211	151142615	C730036E19Rik	.	0	0	0	0	-	-	-	.	-
TCONS_00005126	3	chr1	+	151142715	151143341	C730036E19Rik	.	0	0	0	0	-	-	-	.	-
TCONS_00005127	1	chr1	+	151141708	151141722	C730036E19Rik	.	0.0062	0.1983	0.0752	0.1	-	-	-	.	-
TCONS_00005127	2	chr1	+	151142219	151142615	C730036E19Rik	.	0.0062	0.1983	0.0752	0.1	-	-	-	.	-
TCONS_00005127	3	chr1	+	151142715	151143341	C730036E19Rik	.	0.0062	0.1983	0.0752	0.1	-	-	-	.	-
TCONS_00005128	1	chr1	+	151141935	151142615	C730036E19Rik	NONMMUG002011.2	0	0	0	0	-	-	-	.	-
TCONS_00005128	2	chr1	+	151142715	151143341	C730036E19Rik	NONMMUG002011.2	0	0	0	0	-	-	-	.	-
TCONS_00015317	1	chr1	.	151145816	151146422	.	.	0	0	0	0	-	-	-	.	-
TCONS_00015318	1	chr1	.	151147203	151147468	.	.	0	0	0	0	-	-	-	.	-
TCONS_00015319	1	chr1	.	151149329	151149770	.	.	0	0	0	0	-	-	-	.	-
TCONS_00015320	1	chr1	.	151150692	151151737	.	.	0	0.0835	0.1389	0.073	-	-	-	.	-
TCONS_00015321	1	chr1	.	151152549	151153619	.	.	0.0154	0.0221	0	0	-	-	-	.	-
TCONS_00015322	1	chr1	.	151192696	151194015	.	.	0.0709	0.9408	1.7232	18.3073	-	-	-	.	-
TCONS_00015323	1	chr1	.	151243588	151244714	.	NONMMUG002013.2	0.0286	0.192	0.1617	0.0707	-	-	-	.	-
TCONS_00015324	1	chr1	.	151244857	151245575	.	NONMMUG002013.2	0.0841	0.4521	0.2992	0	-	-	-	.	-
TCONS_00015325	1	chr1	.	151247331	151248045	.	.	0	0.1391	0.1251	0.0603	-	-	-	.	-
TCONS_00015326	1	chr1	.	151250519	151250732	.	.	0.6507	6.4111	12.8988	2.9252	-	-	-	.	-
TCONS_00015327	1	chr1	.	151268167	151268650	.	.	0.0698	2.3479	1.2936	2.386	-	-	-	.	-
TCONS_00015328	1	chr1	.	151296276	151296674	.	NONMMUG049125.1	6.2228	3.0672	0.9064	0.6992	-	-	-	.	-
TCONS_00015329	1	chr1	.	151297120	151298210	.	.	0.6333	1.4417	0.2848	0.4183	-	-	+	.	-
TCONS_00015330	1	chr1	.	151303365	151303642	.	.	1.4988	15.5411	2.0387	12.5789	-	+	-	.	-
TCONS_00015331	1	chr1	.	151307784	151308143	.	.	5.7435	10.0227	4.025	4.4278	-	-	+	.	-
TCONS_00015332	1	chr1	.	151311379	151312009	.	.	0.2404	1.0272	0.0896	1.0003	-	-	-	.	-
TCONS_00015333	1	chr1	.	151313129	151313666	.	.	0.3934	1.402	0.1241	0.6676	-	-	-	.	-
TCONS_00015334	1	chr1	.	151327600	151327827	.	NONMMUG049129.1	1.6924	22.1602	21.9552	23.5471	-	-	-	.	-
TCONS_00015335	1	chr1	.	151328553	151328896	.	NONMMUG049130.1	8.7316	8.0194	3.4778	4.7795	-	-	+	.	-
TCONS_00015336	1	chr1	.	151329003	151329732	.	NONMMUG049130.1	1.0146	2.9067	0.8856	1.1576	-	-	+	.	-
TCONS_00015337	1	chr1	.	151330696	151331188	.	NONMMUG049130.1	4.1173	6.4501	2.3581	3.8548	-	-	+	.	-
TCONS_00015339	1	chr1	.	151335088	151335828	.	.	2.0588	2.2625	1.0484	1.0594	-	-	-	.	-
TCONS_00015340	1	chr1	.	151336950	151337584	.	.	3.1398	2.7406	1.5112	3.0927	-	-	-	.	-
TCONS_00012468	1	chr1	-	151339604	151339948	Gm10138	NONMMUG002016.2	3.622	4.1767	2.7015	3.0405	-	-	+	.	-
TCONS_00012468	2	chr1	-	151343953	151344082	Gm10138	NONMMUG002016.2	3.622	4.1767	2.7015	3.0405	-	-	+	.	-
TCONS_00012506	1	chr1	-	151549245	151549540	Gm28181	NONMMUG002027.2	0	0	0	0	-	-	-	.	-
TCONS_00012506	2	chr1	-	151549968	151550176	Gm28181	NONMMUG002027.2	0	0	0	0	-	-	-	.	-
TCONS_00012506	3	chr1	-	151550762	151550943	Gm28181	NONMMUG002027.2	0	0	0	0	-	-	-	.	-
TCONS_00012517	1	chr1	-	152292183	152292528	Gm38238	NONMMUG002042.2	0	0	0	0	-	-	-	.	-
TCONS_00015341	1	chr1	.	152902843	152905143	.	NONMMUG002055.3	0.2472	0.3809	0.6738	0.6295	-	-	-	.	-
TCONS_00005202	1	chr1	+	152936604	152937041	1700040K01Rik	NONMMUG002056.2	0	0	0	0	-	-	-	.	-
TCONS_00015342	1	chr1	.	153911987	153912382	.	.	0.5597	0.4337	0.4412	0.3132	-	-	-	.	-
TCONS_00015343	1	chr1	.	153912779	153913191	.	.	0.5368	0.6132	0.5825	0	-	-	-	.	-
TCONS_00005267	1	chr1	+	153939226	153939286	Gm29290	NONMMUG047506.1	0	0	0	0	-	-	-	.	-
TCONS_00005267	2	chr1	+	153939421	153939606	Gm29290	NONMMUG047506.1	0	0	0	0	-	-	-	.	-
TCONS_00005267	3	chr1	+	153940227	153940286	Gm29290	NONMMUG047506.1	0	0	0	0	-	-	-	.	-
TCONS_00005267	4	chr1	+	153941001	153941290	Gm29290	NONMMUG047506.1	0	0	0	0	-	-	-	.	-
TCONS_00012656	1	chr1	-	154003396	154003952	Gm29291	NONMMUG002076.2	0.0693	0	0.1849	0.1494	-	-	-	.	-
TCONS_00012656	2	chr1	-	154006133	154006217	Gm29291	NONMMUG002076.2	0.0693	0	0.1849	0.1494	-	-	-	.	-
TCONS_00012657	1	chr1	-	154003552	154003952	Gm29291	NONMMUG002076.2	0	0	0	0	-	-	-	.	-
TCONS_00012657	2	chr1	-	154005443	154005613	Gm29291	NONMMUG002076.2	0	0	0	0	-	-	-	.	-
TCONS_00012657	3	chr1	-	154006108	154006221	Gm29291	NONMMUG002076.2	0	0	0	0	-	-	-	.	-
TCONS_00015344	1	chr1	.	154118176	154118821	.	.	0	0	0	0	-	-	-	.	-
TCONS_00015345	1	chr1	.	154128275	154128766	.	.	0	0	0	0	-	-	-	.	-
TCONS_00015346	1	chr1	.	154139400	154140090	.	NONMMUG087717.1	0	0	0	0	-	-	-	.	-
TCONS_00015347	1	chr1	.	154140249	154140832	.	NONMMUG087717.1	0	0	0	0	-	-	-	.	-
TCONS_00015348	1	chr1	.	154141268	154142379	.	NONMMUG087717.1	0	0	0	0.0362	-	-	-	.	-
TCONS_00015349	1	chr1	.	154143167	154143509	.	NONMMUG087717.1	0	0	0	0	-	-	-	.	-
TCONS_00015350	1	chr1	.	154196662	154197036	.	.	0	0	0	0	-	-	-	.	-
TCONS_00005271	1	chr1	+	154257003	154257307	4930532M18Rik	.	0	0	0	0	-	-	-	.	-
TCONS_00005271	2	chr1	+	154263054	154263136	4930532M18Rik	.	0	0	0	0	-	-	-	.	-
TCONS_00005271	3	chr1	+	154270092	154270237	4930532M18Rik	.	0	0	0	0	-	-	-	.	-
TCONS_00012688	1	chr1	-	154882166	154884024	Cacna1e	.	0	0	0	0	-	-	-	.	-
TCONS_00015351	1	chr1	.	155245648	155246136	.	NONMMUG047518.1	0.0744	0.0795	1.312	0.4092	-	-	-	.	-
TCONS_00015352	1	chr1	.	155247875	155248429	.	.	0	0	0	0	-	-	-	.	-
TCONS_00015353	1	chr1	.	155251538	155252036	.	.	0	0	0	0	-	-	-	.	-
TCONS_00015354	1	chr1	.	155253110	155253620	.	.	0	0	0	0	-	-	-	.	-
TCONS_00015355	1	chr1	.	155257897	155258369	.	.	0	0	0	0	-	-	-	.	-
TCONS_00015356	1	chr1	.	155471172	155472004	.	.	0.0646	1.512	0.0505	0	-	+	-	.	-
TCONS_00015357	1	chr1	.	155472135	155474154	.	.	0.0527	0.5397	0	0.038	-	-	-	.	-
TCONS_00015358	1	chr1	.	155475318	155475642	.	.	1.2561	15.9474	0	0.6998	-	-	-	.	-
TCONS_00012755	1	chr1	-	155520173	155521837	Gm5532	NONMMUG002102.3	0	0	0.0655	0	-	-	-	.	-
TCONS_00012755	2	chr1	-	155527026	155527111	Gm5532	NONMMUG002102.3	0	0	0.0655	0	-	-	-	.	-
TCONS_00012756	1	chr1	-	155520173	155521737	Gm5532	.	0.1197	0.2707	0.3172	0.0538	-	-	-	.	-
TCONS_00012756	2	chr1	-	155527026	155527135	Gm5532	.	0.1197	0.2707	0.3172	0.0538	-	-	-	.	-
TCONS_00012756	3	chr1	-	155529689	155529700	Gm5532	.	0.1197	0.2707	0.3172	0.0538	-	-	-	.	-
TCONS_00005319	1	chr1	+	155973318	155974506	Gm9694	NONMMUG002115.2	0	0.8521	0.3134	0.535	-	-	-	.	-
TCONS_00005361	1	chr1	+	156939838	156940196	4930439D14Rik	NONMMUG002145.2	0	0	0	0.2625	-	-	-	.	-
TCONS_00015359	1	chr1	.	156954824	156955363	.	NONMMUG047534.1	1.4017	0.3306	0.5884	0.6518	+	-	-	.	-
TCONS_00005362	1	chr1	+	157043547	157045849	Gm10531	NONMMUG002149.2	0	0	0.0168	0.0133	-	-	-	.	-
TCONS_00015360	1	chr1	.	157436894	157437375	.	NONMMUG049226.1	0.2967	2.0774	3.6564	10.994	-	+	-	.	-
TCONS_00005398	1	chr1	+	157940385	157940574	Gm38256	NONMMUG047540.1	0.0377	0	0	0.0408	-	-	-	.	-
TCONS_00005398	2	chr1	+	157962696	157962849	Gm38256	NONMMUG047540.1	0.0377	0	0	0.0408	-	-	-	.	-
TCONS_00005398	3	chr1	+	158076531	158076611	Gm38256	NONMMUG047540.1	0.0377	0	0	0.0408	-	-	-	.	-
TCONS_00005398	4	chr1	+	158140794	158141318	Gm38256	NONMMUG047540.1	0.0377	0	0	0.0408	-	-	-	.	-
TCONS_00015361	1	chr1	.	158356942	158358848	.	.	0.2066	0.4582	0.2748	0.2358	-	-	-	.	-
TCONS_00015362	1	chr1	.	158359574	158360622	.	.	0.2078	0.0605	0.1253	0.1051	-	-	-	.	-
TCONS_00005427	1	chr1	+	159134272	159134497	4930562F17Rik	NONMMUG002173.2	0	0	0	0	-	-	-	.	-
TCONS_00005427	2	chr1	+	159135327	159135504	4930562F17Rik	NONMMUG002173.2	0	0	0	0	-	-	-	.	-
TCONS_00005427	3	chr1	+	159149089	159149163	4930562F17Rik	NONMMUG002173.2	0	0	0	0	-	-	-	.	-
TCONS_00005427	4	chr1	+	159165720	159165882	4930562F17Rik	NONMMUG002173.2	0	0	0	0	-	-	-	.	-
TCONS_00005427	5	chr1	+	159166070	159166387	4930562F17Rik	NONMMUG002173.2	0	0	0	0	-	-	-	.	-
TCONS_00015363	1	chr1	.	159351492	159352277	.	.	0.4182	0.3883	0.9427	0.9257	-	-	-	.	-
TCONS_00005468	1	chr1	+	160044324	160044753	4930523C07Rik	.	0.019	0.0113	0	0.0088	-	-	-	.	-
TCONS_00005468	2	chr1	+	160044933	160047828	4930523C07Rik	.	0.019	0.0113	0	0.0088	-	-	-	.	-
TCONS_00005474	1	chr1	+	160044382	160047828	4930523C07Rik	.	0	0	0	0	-	-	-	.	-
TCONS_00015364	1	chr1	.	161467482	161468423	.	.	0.0152	0.836	0.1645	0.258	-	-	-	.	-
TCONS_00015365	1	chr1	.	161478315	161478555	.	.	0	0	0	0	-	-	-	.	-
TCONS_00015366	1	chr1	.	161515533	161517023	.	.	0.0568	0.3736	1.0976	1.1436	-	-	-	.	-
TCONS_00005585	1	chr1	+	161713705	161714827	Gm37638	NONMMUG002222.2	0	0	0	0	-	-	-	.	-
TCONS_00015367	1	chr1	.	162769868	162770846	.	.	0.0359	0	0.0475	0.0749	-	-	-	.	-
TCONS_00005623	1	chr1	+	163108993	163110975	Gm37049	NONMMUG002262.2	0.0342	0.0274	0.0333	0	-	-	-	.	-
TCONS_00005627	1	chr1	+	163607377	163608326	Gm29500	NONMMUG047573.1	0	0	0	0	-	-	-	.	-
TCONS_00005627	2	chr1	+	163609876	163610269	Gm29500	NONMMUG047573.1	0	0	0	0	-	-	-	.	-
TCONS_00015368	1	chr1	.	163699438	163700198	.	.	0	0	0.0541	0.1164	-	-	-	.	-
TCONS_00015369	1	chr1	.	163919737	163920636	.	.	0.2664	1.1192	0.6423	1.018	-	-	-	.	-
TCONS_00005742	1	chr1	+	164458483	164459736	Gm32391	.	0.1682	0.7174	1.0586	1.5793	-	-	-	.	-
TCONS_00005742	2	chr1	+	164462376	164462598	Gm32391	.	0.1682	0.7174	1.0586	1.5793	-	-	-	.	-
TCONS_00005742	3	chr1	+	164462757	164462837	Gm32391	.	0.1682	0.7174	1.0586	1.5793	-	-	-	.	-
TCONS_00005742	4	chr1	+	164463675	164463989	Gm32391	.	0.1682	0.7174	1.0586	1.5793	-	-	-	.	-
TCONS_00005743	1	chr1	+	164458483	164459740	Gm32391	NONMMUG002288.2	0.3932	2.333	2.2941	3.6804	-	-	-	.	-
TCONS_00005743	2	chr1	+	164462376	164462598	Gm32391	NONMMUG002288.2	0.3932	2.333	2.2941	3.6804	-	-	-	.	-
TCONS_00005743	3	chr1	+	164462757	164462837	Gm32391	NONMMUG002288.2	0.3932	2.333	2.2941	3.6804	-	-	-	.	-
TCONS_00005743	4	chr1	+	164463688	164463989	Gm32391	NONMMUG002288.2	0.3932	2.333	2.2941	3.6804	-	-	-	.	-
TCONS_00015370	1	chr1	.	164460329	164460757	.	NONMMUG002288.2	0.8007	2.4703	2.919	3.4507	-	-	-	.	-
TCONS_00005744	1	chr1	+	164460911	164462144	Gm32391	.	0.2545	0.6644	1.7013	2.0707	-	-	-	.	-
TCONS_00005744	2	chr1	+	164462376	164462598	Gm32391	.	0.2545	0.6644	1.7013	2.0707	-	-	-	.	-
TCONS_00005744	3	chr1	+	164462757	164462837	Gm32391	.	0.2545	0.6644	1.7013	2.0707	-	-	-	.	-
TCONS_00005744	4	chr1	+	164463688	164463989	Gm32391	.	0.2545	0.6644	1.7013	2.0707	-	-	-	.	-
TCONS_00005747	1	chr1	+	164550797	164550910	.	.	0.3274	0.1434	0.2468	0	-	-	-	.	-
TCONS_00005747	2	chr1	+	164568963	164569657	.	.	0.3274	0.1434	0.2468	0	-	-	-	.	-
TCONS_00015371	1	chr1	.	164569925	164572753	.	.	0.2152	0.0897	0.1626	0.0786	-	-	-	.	-
TCONS_00005748	1	chr1	+	164573319	164575378	.	.	0.2127	0.14	0.1664	0.1028	-	-	-	.	-
TCONS_00013353	1	chr1	-	164640953	164641410	Gm37853	NONMMUG049267.1	0	0	0	0.064	-	-	-	.	-
TCONS_00013353	2	chr1	-	164656372	164656452	Gm37853	NONMMUG049267.1	0	0	0	0.064	-	-	-	.	-
TCONS_00013353	3	chr1	-	164667277	164667355	Gm37853	NONMMUG049267.1	0	0	0	0.064	-	-	-	.	-
TCONS_00013353	4	chr1	-	164698192	164698233	Gm37853	NONMMUG049267.1	0	0	0	0.064	-	-	-	.	-
TCONS_00005752	1	chr1	+	164681982	164682026	Gm37184	NONMMUG002294.2	0	0.1201	0.0852	0.0754	-	-	-	.	-
TCONS_00005752	2	chr1	+	164706535	164706801	Gm37184	NONMMUG002294.2	0	0.1201	0.0852	0.0754	-	-	-	.	-
TCONS_00005752	3	chr1	+	164712434	164712771	Gm37184	NONMMUG002294.2	0	0.1201	0.0852	0.0754	-	-	-	.	-
TCONS_00013354	1	chr1	-	164705419	164705920	Gm36945	NONMMUG049268.1	0	0	0	0	-	-	-	.	-
TCONS_00013354	2	chr1	-	164707617	164707780	Gm36945	NONMMUG049268.1	0	0	0	0	-	-	-	.	-
TCONS_00013354	3	chr1	-	164712316	164712513	Gm36945	NONMMUG049268.1	0	0	0	0	-	-	-	.	-
TCONS_00013355	1	chr1	-	164705596	164705920	Gm36945	NONMMUG049268.1	0	0	0	0	-	-	-	.	-
TCONS_00013355	2	chr1	-	164712316	164712541	Gm36945	NONMMUG049268.1	0	0	0	0	-	-	-	.	-
TCONS_00005759	1	chr1	+	164871686	164873456	Gm32569	.	0.0226	0.0622	0	0.1287	-	-	-	.	-
TCONS_00013361	1	chr1	-	164872833	164876353	Gm37403	NONMMUG002300.2	0.0157	0.0049	0.0268	0	-	-	-	.	-
TCONS_00013364	1	chr1	-	165064024	165067156	4930568G15Rik	NONMMUG002303.2	0	0	0.0374	0	-	-	-	.	-
TCONS_00013364	2	chr1	-	165068030	165068114	4930568G15Rik	NONMMUG002303.2	0	0	0.0374	0	-	-	-	.	-
TCONS_00013365	1	chr1	-	165064024	165067156	4930568G15Rik	NONMMUG002303.2	0.0098	0.0873	0	0.0572	-	-	-	.	-
TCONS_00013365	2	chr1	-	165068030	165068092	4930568G15Rik	NONMMUG002303.2	0.0098	0.0873	0	0.0572	-	-	-	.	-
TCONS_00013365	3	chr1	-	165068458	165068708	4930568G15Rik	NONMMUG002303.2	0.0098	0.0873	0	0.0572	-	-	-	.	-
TCONS_00013365	4	chr1	-	165069386	165069484	4930568G15Rik	NONMMUG002303.2	0.0098	0.0873	0	0.0572	-	-	-	.	-
TCONS_00013365	5	chr1	-	165091886	165091928	4930568G15Rik	NONMMUG002303.2	0.0098	0.0873	0	0.0572	-	-	-	.	-
TCONS_00005771	1	chr1	+	165237071	165238081	.	.	0.7332	1.0406	1.3956	1.514	-	-	+	.	-
TCONS_00005771	2	chr1	+	165238448	165238779	.	.	0.7332	1.0406	1.3956	1.514	-	-	+	.	-
TCONS_00015372	1	chr1	.	165589005	165590003	.	NONMMUG087739.1	0.1812	0.1332	0.3549	0.2414	-	-	-	.	-
TCONS_00005803	1	chr1	+	165721556	165722777	Gm37073	NONMMUG002325.2	0	0.0355	0.0297	0.0415	-	-	-	.	-
TCONS_00013518	1	chr1	-	166974023	166974733	Gm16701	.	0	0	0	0	-	-	-	.	-
TCONS_00013518	2	chr1	-	166982410	166982456	Gm16701	.	0	0	0	0	-	-	-	.	-
TCONS_00013518	3	chr1	-	166999553	166999889	Gm16701	.	0	0	0	0	-	-	-	.	-
TCONS_00013518	4	chr1	-	167000810	167000883	Gm16701	.	0	0	0	0	-	-	-	.	-
TCONS_00013519	1	chr1	-	166974023	166974733	Gm16701	NONMMUG002358.2	0.033	0	0.0724	0	-	-	-	.	-
TCONS_00013519	2	chr1	-	166982410	166982456	Gm16701	NONMMUG002358.2	0.033	0	0.0724	0	-	-	-	.	-
TCONS_00013519	3	chr1	-	166999553	166999898	Gm16701	NONMMUG002358.2	0.033	0	0.0724	0	-	-	-	.	-
TCONS_00013519	4	chr1	-	167000819	167000915	Gm16701	NONMMUG002358.2	0.033	0	0.0724	0	-	-	-	.	-
TCONS_00013520	1	chr1	-	166974023	166974733	Gm16701	NONMMUG002358.2	0	0	0	0	-	-	-	.	-
TCONS_00013520	2	chr1	-	166982410	166982456	Gm16701	NONMMUG002358.2	0	0	0	0	-	-	-	.	-
TCONS_00013520	3	chr1	-	166999553	166999895	Gm16701	NONMMUG002358.2	0	0	0	0	-	-	-	.	-
TCONS_00013520	4	chr1	-	167000816	167000967	Gm16701	NONMMUG002358.2	0	0	0	0	-	-	-	.	-
TCONS_00013521	1	chr1	-	166974023	166974733	Gm16701	NONMMUG002358.2	0	0	0	0	-	-	-	.	-
TCONS_00013521	2	chr1	-	166982410	166982456	Gm16701	NONMMUG002358.2	0	0	0	0	-	-	-	.	-
TCONS_00013521	3	chr1	-	166999553	166999892	Gm16701	NONMMUG002358.2	0	0	0	0	-	-	-	.	-
TCONS_00013521	4	chr1	-	167000813	167000967	Gm16701	NONMMUG002358.2	0	0	0	0	-	-	-	.	-
TCONS_00013522	1	chr1	-	166974023	166974733	Gm16701	NONMMUG002358.2	0.0465	0.1587	0.1723	0.1892	-	-	-	.	-
TCONS_00013522	2	chr1	-	166982410	166982456	Gm16701	NONMMUG002358.2	0.0465	0.1587	0.1723	0.1892	-	-	-	.	-
TCONS_00013522	3	chr1	-	166999553	166999888	Gm16701	NONMMUG002358.2	0.0465	0.1587	0.1723	0.1892	-	-	-	.	-
TCONS_00013522	4	chr1	-	167000677	167000969	Gm16701	NONMMUG002358.2	0.0465	0.1587	0.1723	0.1892	-	-	-	.	-
TCONS_00013525	1	chr1	-	166998268	166998583	Gm16701	.	0	0.1721	0.4585	0.219	-	-	-	.	-
TCONS_00013525	2	chr1	-	166998724	166999888	Gm16701	.	0	0.1721	0.4585	0.219	-	-	-	.	-
TCONS_00013525	3	chr1	-	167000809	167000968	Gm16701	.	0	0.1721	0.4585	0.219	-	-	-	.	-
TCONS_00013526	1	chr1	-	166998295	166999888	Gm16701	NONMMUG002358.2	1.011	2.9905	4.0668	4.9694	-	-	-	.	-
TCONS_00013526	2	chr1	-	167000809	167000841	Gm16701	NONMMUG002358.2	1.011	2.9905	4.0668	4.9694	-	-	-	.	-
TCONS_00005863	1	chr1	+	167285484	167285586	Gm2453	NONMMUG047600.1	0	0	0	0	-	-	-	.	-
TCONS_00005863	2	chr1	+	167289603	167289856	Gm2453	NONMMUG047600.1	0	0	0	0	-	-	-	.	-
TCONS_00015373	1	chr1	.	167307803	167308029	.	.	2.4673	9.4816	9.2155	14.0069	-	-	-	.	-
TCONS_00005893	1	chr1	+	169531650	169532318	.	.	0.0363	0.2442	0.1166	0.16	-	-	-	.	-
TCONS_00015376	1	chr1	.	169937304	169938060	.	.	0.488	1.2721	19.2629	2.5835	-	-	-	.	-
TCONS_00015377	1	chr1	.	169938261	169939688	.	.	0.4091	1.2989	17.0407	3.8766	-	-	-	.	-
TCONS_00005908	1	chr1	+	170175180	170176319	Gm37748	NONMMUG002398.2	0.2126	0.4474	0.7042	0.6303	-	-	-	.	-
TCONS_00015378	1	chr1	.	170592603	170593276	.	.	0.9572	0.0715	0.7097	0.3789	+	-	-	.	-
TCONS_00015379	1	chr1	.	171223776	171224437	.	.	0.0684	0.1264	0.157	0	-	-	-	.	-
TCONS_00015381	1	chr1	.	171327219	171327519	.	NONMMUG002429.3	2.6613	2.8554	2.4892	2.1321	-	-	-	.	-
TCONS_00015383	1	chr1	.	172139516	172139857	.	.	1.2414	1.8399	0.7711	1.2553	-	-	-	.	-
TCONS_00015384	1	chr1	.	172510579	172512193	.	.	0.0802	0.4082	0.2262	0.558	-	-	-	.	-
TCONS_00006192	1	chr1	+	172512692	172515819	Gm37125	NONMMUG002479.2	0.0885	0.3694	0.358	0.5894	-	-	-	.	-
TCONS_00006211	1	chr1	+	172873551	172874413	9430083B18Rik	NONMMUG002485.2	0.1368	1.3892	0.2012	0.3849	-	-	-	.	-
TCONS_00015385	1	chr1	.	173326024	173326786	.	.	0	0	0	0	-	-	-	.	-
TCONS_00015386	1	chr1	.	173328258	173329382	.	.	0	0	0	0	-	-	-	.	-
TCONS_00015387	1	chr1	.	174371965	174372998	.	.	0.0279	1.3189	0.371	2.0748	-	+	-	.	-
TCONS_00015388	1	chr1	.	174373487	174373886	.	.	0	3.9202	0.8992	9.1566	-	+	-	.	-
TCONS_00015389	1	chr1	.	174374125	174374472	.	.	0	3.4417	1.4262	5.8005	-	+	-	.	-
TCONS_00015390	1	chr1	.	174452414	174453013	.	.	0	1.1695	0.4563	0.7226	-	+	-	.	-
TCONS_00015391	1	chr1	.	174496839	174498769	.	.	0.7049	0.5411	0.6061	0.9265	-	-	-	.	-
TCONS_00015392	1	chr1	.	175493689	175494945	.	.	0.0305	0.5715	0.162	0.4785	-	-	-	.	-
TCONS_00015393	1	chr1	.	175495723	175496485	.	.	0	0.6171	0.2825	0.5438	-	-	-	.	-
TCONS_00006310	1	chr1	+	175574309	175574459	Gm36307	NONMMUG002507.2	0	0	0.1252	0.0432	-	-	-	.	-
TCONS_00006310	2	chr1	+	175576468	175576558	Gm36307	NONMMUG002507.2	0	0	0.1252	0.0432	-	-	-	.	-
TCONS_00006310	3	chr1	+	175577715	175578425	Gm36307	NONMMUG002507.2	0	0	0.1252	0.0432	-	-	-	.	-
TCONS_00014118	1	chr1	-	175955455	175957398	Gm37668	NONMMUG002512.2	0	0.0199	0	0.0168	-	-	-	.	-
TCONS_00006339	1	chr1	+	176276213	176279769	Gm38101	NONMMUG002515.2	0	0	0	0	-	-	-	.	-
TCONS_00014142	1	chr1	-	176370155	176373720	Gm38152	NONMMUG002516.2	0.0862	0.1894	0.2401	0.158	-	-	-	.	-
TCONS_00015394	1	chr1	.	176727946	176729241	.	.	0.4789	2.1274	0.793	2.0993	-	-	-	.	-
TCONS_00015395	1	chr1	.	176730586	176731447	.	.	1.2018	3.7816	2.2007	2.6756	-	-	-	.	-
TCONS_00014214	1	chr1	-	177258481	177261369	.	.	0.6924	1.5641	3.1645	2.8598	-	-	+	.	-
TCONS_00015396	1	chr1	.	177261477	177262598	.	.	1.1075	2.6639	3.5357	4.4523	-	-	-	.	-
TCONS_00015397	1	chr1	.	177266565	177268603	.	.	0.2733	0.389	0.7829	0.8102	-	-	-	.	-
TCONS_00015398	1	chr1	.	177346682	177347577	.	.	0.0781	0.3281	0.3411	0.1825	-	-	-	.	-
TCONS_00015399	1	chr1	.	177347974	177348612	.	NONMMUG047653.1	0.0965	0.7632	0.7946	0.5816	-	-	-	.	-
TCONS_00015400	1	chr1	.	177349146	177351218	.	.	0.0544	0.2351	0.3331	0.2434	-	-	-	.	-
TCONS_00014217	1	chr1	-	177429047	177430211	Gm26801	NONMMUG002539.2	0.0956	0.1955	0.4961	0.1603	-	-	-	.	-
TCONS_00014217	2	chr1	-	177443217	177443270	Gm26801	NONMMUG002539.2	0.0956	0.1955	0.4961	0.1603	-	-	-	.	-
TCONS_00006394	1	chr1	+	177458966	177459151	Gm29856	NONMMUG002540.3	0	0	0	0.0557	-	-	-	.	-
TCONS_00006394	2	chr1	+	177459975	177460248	Gm29856	NONMMUG002540.3	0	0	0	0.0557	-	-	-	.	-
TCONS_00006394	3	chr1	+	177460407	177461203	Gm29856	NONMMUG002540.3	0	0	0	0.0557	-	-	-	.	-
TCONS_00006396	1	chr1	+	177467378	177467441	Gm37306	NONMMUG002541.2	0	0	0	0	-	-	-	.	-
TCONS_00006396	2	chr1	+	177475099	177476267	Gm37306	NONMMUG002541.2	0	0	0	0	-	-	-	.	-
TCONS_00014218	1	chr1	-	177589021	177589129	Gm37280	NONMMUG049384.1	0	0	0	0	-	-	-	.	-
TCONS_00014218	2	chr1	-	177594257	177594522	Gm37280	NONMMUG049384.1	0	0	0	0	-	-	-	.	-
TCONS_00014219	1	chr1	-	177635707	177636937	Gm37858	NONMMUG002543.2	0.0775	0.2301	0.2968	0.2787	-	-	-	.	-
TCONS_00015401	1	chr1	.	177644072	177644838	.	.	0.7591	0.665	0.5353	0.7896	-	-	-	.	-
TCONS_00015402	1	chr1	.	177756595	177756908	.	.	1.637	1.4621	2.0168	1.6549	-	-	-	.	-
TCONS_00015403	1	chr1	.	177757599	177758081	.	.	0.0868	0.3315	0.3115	0	-	-	-	.	-
TCONS_00015404	1	chr1	.	178287432	178287660	.	.	0.432	2.2249	14.8391	8.4024	-	-	-	.	-
TCONS_00015405	1	chr1	.	178310121	178310347	.	NONMMUG049396.1	2.8265	32.3276	14.0339	18.0399	-	-	-	.	-
TCONS_00015406	1	chr1	.	178310798	178311075	.	NONMMUG049396.1	2.6025	39.6599	13.2515	18.5237	-	-	-	.	-
TCONS_00015407	1	chr1	.	178338200	178338766	.	NONMMUG087771.1	2.1308	3.4911	4.2518	2.9355	-	-	-	.	-
TCONS_00006437	1	chr1	+	178339601	178341470	Gm38300	NONMMUG002561.2	1.093	2.5475	2.2585	3.1047	-	-	-	.	-
TCONS_00015408	1	chr1	.	178488029	178488841	.	NONMMUG087772.1	1.1637	4.4161	3.1563	2.6865	-	-	-	.	-
TCONS_00015409	1	chr1	.	178488946	178489670	.	NONMMUG087772.1	0.7032	3.5524	3.1628	3.3984	-	-	-	.	-
TCONS_00015410	1	chr1	.	179958444	179959786	.	NONMMUG087999.1	0.8839	0.6095	2.2579	1.9692	-	-	-	.	-
TCONS_00006536	1	chr1	+	180257250	180257673	Gm31728	.	0.2533	0.4835	0.095	0.1502	-	-	-	.	-
TCONS_00006536	2	chr1	+	180265053	180265668	Gm31728	.	0.2533	0.4835	0.095	0.1502	-	-	-	.	-
TCONS_00014373	1	chr1	-	180763497	180763920	Gm38293	NONMMUG049421.1	0.6036	0.8272	1.1719	1.4962	-	-	-	.	-
TCONS_00014373	2	chr1	-	180768481	180768656	Gm38293	NONMMUG049421.1	0.6036	0.8272	1.1719	1.4962	-	-	-	.	-
TCONS_00006597	1	chr1	+	180829497	180831998	.	.	0.4425	1.3561	0.8223	1.4314	-	-	+	.	-
TCONS_00014386	1	chr1	-	180829500	180830811	.	.	0	0	0	0	-	-	-	.	-
TCONS_00014386	2	chr1	-	180831056	180831948	.	.	0	0	0	0	-	-	-	.	-
TCONS_00006641	1	chr1	+	181062070	181062111	Gm37406	NONMMUG002628.2	0	0	0.1248	0	-	-	-	.	-
TCONS_00006641	2	chr1	+	181064018	181064475	Gm37406	NONMMUG002628.2	0	0	0.1248	0	-	-	-	.	-
TCONS_00015412	1	chr1	.	181211913	181214213	.	NONMMUG087776.1	0.9649	0.5104	1.0409	0.8735	-	-	-	.	-
TCONS_00015413	1	chr1	.	181214378	181215195	.	.	1.509	0.7792	1.9803	1.2512	-	-	-	.	-
TCONS_00015415	1	chr1	.	181217453	181217747	.	NONMMUG002642.3	3.226	1.7842	6.905	3.4268	-	-	-	.	-
TCONS_00015417	1	chr1	.	181219740	181220436	.	NONMMUG002642.3	0.7234	0.5546	1.0467	0.1813	-	-	-	.	-
TCONS_00015418	1	chr1	.	181225115	181225800	.	NONMMUG002642.3	0.2791	0.4485	0.5991	0.3296	-	-	-	.	-
TCONS_00015419	1	chr1	.	181230715	181232577	.	.	0.0464	0.1263	0.0907	0.0543	-	-	-	.	-
TCONS_00015420	1	chr1	.	181462759	181463693	.	.	0	0	0	0	-	-	-	.	-
TCONS_00015421	1	chr1	.	181464072	181464453	.	.	0	0	0	0	-	-	-	.	-
TCONS_00015422	1	chr1	.	181464819	181468453	.	.	0	0.015	0.0432	0	-	-	-	.	-
TCONS_00015423	1	chr1	.	181468685	181470162	.	.	0	0	0.0838	0	-	-	-	.	-
TCONS_00015424	1	chr1	.	181843758	181844991	.	.	1.024	0.7594	0.4752	0.7801	-	-	-	.	-
TCONS_00015425	1	chr1	.	181845241	181846228	.	.	0.9601	0.9483	0.4876	1.1263	-	-	-	.	-
TCONS_00015426	1	chr1	.	182063498	182064313	.	.	0.5649	0.143	0.2192	0.1764	+	-	-	.	-
TCONS_00015427	1	chr1	.	182539006	182539892	.	.	0	1.0087	0.2695	0.7893	-	-	-	.	-
TCONS_00015428	1	chr1	.	182540162	182541117	.	.	0	1.1838	0.3736	1.7499	-	-	-	.	-
TCONS_00015429	1	chr1	.	182542128	182542624	.	.	0	2.4839	1.0972	4.2815	-	+	-	.	-
TCONS_00015430	1	chr1	.	182542750	182543548	.	.	0	1.307	0.3385	1.6474	-	+	-	.	-
TCONS_00015431	1	chr1	.	182979139	182979836	.	NONMMUG087781.1	0.1271	2.4906	3.1584	2.1301	-	-	-	.	-
TCONS_00015433	1	chr1	.	183412641	183413458	.	NONMMUG088009.1	0.8998	1.1762	2.0747	1.369	-	-	-	.	-
TCONS_00006776	1	chr1	+	183563512	183564045	Gm33973	NONMMUG002688.3	0	0	0	0	-	-	-	.	-
TCONS_00006777	1	chr1	+	183748977	183749136	Gm34068	NONMMUG002693.2	0	0	0.1852	0	-	-	-	.	-
TCONS_00006777	2	chr1	+	183782137	183782274	Gm34068	NONMMUG002693.2	0	0	0.1852	0	-	-	-	.	-
TCONS_00006777	3	chr1	+	183809413	183809746	Gm34068	NONMMUG002693.2	0	0	0.1852	0	-	-	-	.	-
TCONS_00006779	1	chr1	+	183928405	183928719	Gm38108	NONMMUG047750.1	0	0	0	0	-	-	-	.	-
TCONS_00006779	2	chr1	+	183929147	183929230	Gm38108	NONMMUG047750.1	0	0	0	0	-	-	-	.	-
TCONS_00014605	1	chr1	-	184376344	184376923	Gm37712	NONMMUG002701.2	0	0.035	0	0	-	-	-	.	-
TCONS_00014605	2	chr1	-	184382375	184382441	Gm37712	NONMMUG002701.2	0	0.035	0	0	-	-	-	.	-
TCONS_00015434	1	chr1	.	184441097	184442090	.	.	0.6152	0.1915	0.156	0.1524	+	-	-	.	-
TCONS_00006790	1	chr1	+	184442980	184443734	2900092O11Rik	NONMMUG002703.2	0.8685	0.2419	0.0663	0.5805	+	-	-	.	-
TCONS_00006793	1	chr1	+	184712497	184713294	4930488B22Rik	NONMMUG002705.2	0.041	0.0568	0.5381	0.187	-	-	-	.	-
TCONS_00006793	2	chr1	+	184713406	184713518	4930488B22Rik	NONMMUG002705.2	0.041	0.0568	0.5381	0.187	-	-	-	.	-
TCONS_00006793	3	chr1	+	184718179	184718989	4930488B22Rik	NONMMUG002705.2	0.041	0.0568	0.5381	0.187	-	-	-	.	-
TCONS_00006796	1	chr1	+	184852094	184852924	.	NONMMUG047762.1	0.259	0.2075	0.1889	0.0655	-	-	-	.	-
TCONS_00015435	1	chr1	.	184853243	184854234	.	NONMMUG047763.1	0.2303	0.1662	0.1513	0.1061	-	-	-	.	-
TCONS_00006800	1	chr1	+	185091991	185092055	Gm37662	NONMMUG002717.2	0	0	0	0	-	-	-	.	-
TCONS_00006800	2	chr1	+	185092321	185092470	Gm37662	NONMMUG002717.2	0	0	0	0	-	-	-	.	-
TCONS_00006800	3	chr1	+	185099096	185099547	Gm37662	NONMMUG002717.2	0	0	0	0	-	-	-	.	-
TCONS_00015436	1	chr1	.	186031446	186031788	.	NONMMUG049457.1	1.723	0.6166	1.5218	2.1825	-	-	-	.	-
TCONS_00015437	1	chr1	.	186049087	186049538	.	NONMMUG049462.1	0.7301	0.6427	1.6372	1.1512	-	-	-	.	-
TCONS_00006855	1	chr1	+	186177338	186177424	Gm37134	NONMMUG047770.1	0	0	0	0	-	-	-	.	-
TCONS_00006855	2	chr1	+	186180233	186180394	Gm37134	NONMMUG047770.1	0	0	0	0	-	-	-	.	-
TCONS_00006855	3	chr1	+	186221145	186221224	Gm37134	NONMMUG047770.1	0	0	0	0	-	-	-	.	-
TCONS_00006855	4	chr1	+	186223491	186223789	Gm37134	NONMMUG047770.1	0	0	0	0	-	-	-	.	-
TCONS_00006856	1	chr1	+	186182257	186182744	Gm37272	NONMMUG047771.1	0	0	0	0	-	-	-	.	-
TCONS_00006857	1	chr1	+	186347315	186348425	Gm37491	NONMMUG002736.2	0	0	0	0	-	-	-	.	-
TCONS_00014669	1	chr1	-	186511838	186512893	A730004F24Rik	NONMMUG002737.2	0	0	0.07	0	-	-	-	.	-
TCONS_00014669	2	chr1	-	186558368	186558472	A730004F24Rik	NONMMUG002737.2	0	0	0.07	0	-	-	-	.	-
TCONS_00014670	1	chr1	-	186511882	186513084	A730004F24Rik	NONMMUG002737.2	0	0	0	0	-	-	-	.	-
TCONS_00014670	2	chr1	-	186519141	186519327	A730004F24Rik	NONMMUG002737.2	0	0	0	0	-	-	-	.	-
TCONS_00014670	3	chr1	-	186558368	186558681	A730004F24Rik	NONMMUG002737.2	0	0	0	0	-	-	-	.	-
TCONS_00006858	1	chr1	+	186589171	186589587	.	NONMMUG002738.2	0.0305	0.0239	0.0453	0.2127	-	-	-	.	-
TCONS_00006858	2	chr1	+	186589805	186589958	.	NONMMUG002738.2	0.0305	0.0239	0.0453	0.2127	-	-	-	.	-
TCONS_00006858	3	chr1	+	186599453	186599829	.	NONMMUG002738.2	0.0305	0.0239	0.0453	0.2127	-	-	-	.	-
TCONS_00006859	1	chr1	+	186589171	186589587	.	.	0.0195	0	0.0008	0	-	-	-	.	-
TCONS_00006859	2	chr1	+	186589805	186589969	.	.	0.0195	0	0.0008	0	-	-	-	.	-
TCONS_00006859	3	chr1	+	186599464	186599829	.	.	0.0195	0	0.0008	0	-	-	-	.	-
TCONS_00015438	1	chr1	.	186591204	186591551	.	.	0	0	0	0	-	-	-	.	-
TCONS_00015439	1	chr1	.	186600755	186601823	.	NONMMUG002738.2	0	0	0	0	-	-	-	.	-
TCONS_00015440	1	chr1	.	186613481	186614535	.	NONMMUG002738.2	0	0	0.037	0	-	-	-	.	-
TCONS_00015441	1	chr1	.	186614933	186615468	.	.	0	0	0.1075	0	-	-	-	.	-
TCONS_00015442	1	chr1	.	186616519	186617165	.	NONMMUG002738.2	0	0	0	0	-	-	-	.	-
TCONS_00015443	1	chr1	.	186617397	186617684	.	.	0	0	0	0	-	-	-	.	-
TCONS_00015444	1	chr1	.	186618213	186618976	.	.	0	0	0.0577	0.1231	-	-	-	.	-
TCONS_00015445	1	chr1	.	186619432	186620490	.	.	0	0	0.0341	0	-	-	-	.	-
TCONS_00014682	1	chr1	-	186711218	186713098	Gm37849	NONMMUG002741.2	0.0147	0.0848	0.1196	0.0675	-	-	-	.	-
TCONS_00015446	1	chr1	.	186755458	186756588	.	.	0.0569	0.2316	0.3328	0.4238	-	-	-	.	-
TCONS_00006865	1	chr1	+	186926933	186927275	1700023G09Rik	NONMMUG002744.2	0	0	0.0267	0	-	-	-	.	-
TCONS_00006865	2	chr1	+	186928996	186930112	1700023G09Rik	NONMMUG002744.2	0	0	0.0267	0	-	-	-	.	-
TCONS_00006866	1	chr1	+	186926962	186927077	1700023G09Rik	NONMMUG002744.2	0	0	0	0	-	-	-	.	-
TCONS_00006866	2	chr1	+	186928996	186929071	1700023G09Rik	NONMMUG002744.2	0	0	0	0	-	-	-	.	-
TCONS_00006866	3	chr1	+	186929211	186929326	1700023G09Rik	NONMMUG002744.2	0	0	0	0	-	-	-	.	-
TCONS_00015447	1	chr1	.	186999604	187000773	.	.	0.0139	0.5077	0.0646	0.0902	-	-	-	.	-
TCONS_00015448	1	chr1	.	187009128	187010061	.	.	0.0161	0.3745	0.0535	0.1473	-	-	-	.	-
TCONS_00014691	1	chr1	-	187013887	187013935	.	.	0	0.1933	0	0.0833	-	-	-	.	-
TCONS_00014691	2	chr1	-	187018940	187019849	.	.	0	0.1933	0	0.0833	-	-	-	.	-
TCONS_00014692	1	chr1	-	187013887	187013943	.	.	0	0.2268	0.1045	0	-	-	-	.	-
TCONS_00014692	2	chr1	-	187018948	187019968	.	.	0	0.2268	0.1045	0	-	-	-	.	-
TCONS_00015449	1	chr1	.	187025114	187026129	.	NONMMUG049480.1	0.0171	0.28	0.0407	0.0571	-	-	-	.	-
TCONS_00014693	1	chr1	-	187032341	187032363	.	.	0.1473	1.268	0.8173	0.6101	-	-	-	.	-
TCONS_00014693	2	chr1	-	187035794	187036939	.	.	0.1473	1.268	0.8173	0.6101	-	-	-	.	-
TCONS_00015450	1	chr1	.	187034008	187035083	.	.	0.0273	0.4095	0.0831	0.0664	-	-	-	.	-
TCONS_00006901	1	chr1	+	188246140	188246293	Gm38064	NONMMUG047808.1	0	0	0	0	-	-	-	.	-
TCONS_00006901	2	chr1	+	188248941	188248986	Gm38064	NONMMUG047808.1	0	0	0	0	-	-	-	.	-
TCONS_00006901	3	chr1	+	188257642	188257885	Gm38064	NONMMUG047808.1	0	0	0	0	-	-	-	.	-
TCONS_00006909	1	chr1	+	189034740	189034901	Gm37178	.	0	0.2636	0	0	-	-	-	.	-
TCONS_00006909	2	chr1	+	189034991	189035125	Gm37178	.	0	0.2636	0	0	-	-	-	.	-
TCONS_00006909	3	chr1	+	189064493	189064638	Gm37178	.	0	0.2636	0	0	-	-	-	.	-
TCONS_00006909	4	chr1	+	189067245	189068697	Gm37178	.	0	0.2636	0	0	-	-	-	.	-
TCONS_00006911	1	chr1	+	189037195	189038574	.	.	0	0.9931	0.1808	1.2005	-	-	-	.	-
TCONS_00015451	1	chr1	.	189070234	189070978	.	.	0.4885	1.7291	0.5802	1.235	-	-	+	.	-
TCONS_00015452	1	chr1	.	189071178	189072208	.	.	0.3464	1.1173	0.3759	0.9325	-	-	+	.	-
TCONS_00015453	1	chr1	.	189072356	189073095	.	.	0.4331	1.6171	0.8176	1.5098	-	-	+	.	-
TCONS_00015454	1	chr1	.	189074318	189075096	.	.	0.6691	1.4427	0.7215	1.678	-	-	+	.	-
TCONS_00014753	1	chr1	-	189639350	189640234	Gm38122	NONMMUG002779.2	0	0.0257	0	0.0432	-	-	-	.	-
TCONS_00015455	1	chr1	.	189699827	189700756	.	NONMMUG047814.2	0.1522	0.5757	0.6182	0.5083	-	-	-	.	-
TCONS_00015457	1	chr1	.	190087738	190088808	.	NONMMUG002789.2	0	0	0	0	-	-	-	.	-
TCONS_00015458	1	chr1	.	190088995	190089516	.	.	0	0	0	0	-	-	-	.	-
TCONS_00015459	1	chr1	.	190220598	190221705	.	NONMMUG047820.2	0	0	0	0	-	-	-	.	-
TCONS_00015460	1	chr1	.	190231685	190232670	.	.	0	0	0	0	-	-	-	.	-
TCONS_00014792	1	chr1	-	190419333	190420338	Gm30725	NONMMUG002797.2	0	0	0	0	-	-	-	.	-
TCONS_00014792	2	chr1	-	190442559	190442624	Gm30725	NONMMUG002797.2	0	0	0	0	-	-	-	.	-
TCONS_00014792	3	chr1	-	190444509	190444855	Gm30725	NONMMUG002797.2	0	0	0	0	-	-	-	.	-
TCONS_00015461	1	chr1	.	190918740	190919266	.	.	0.9917	0.0516	0.1076	0.4642	+	-	-	.	-
TCONS_00014858	1	chr1	-	191094581	191095739	Batf3	.	0.7247	0	0.2681	0.0583	+	-	-	.	-
TCONS_00014858	2	chr1	-	191098063	191098229	Batf3	.	0.7247	0	0.2681	0.0583	+	-	-	.	-
TCONS_00015462	1	chr1	.	191239245	191239572	.	NONMMUG002816.2	2.7499	0.5161	1.0828	0	-	-	-	.	-
TCONS_00015463	1	chr1	.	191242070	191242314	.	NONMMUG002816.2	0.7082	0.9199	2.6996	1.8127	-	-	-	.	-
TCONS_00015464	1	chr1	.	191242947	191244170	.	NONMMUG002816.2	0.1788	0.1848	0.2575	0.1204	-	-	-	.	-
TCONS_00015465	1	chr1	.	191245931	191246556	.	NONMMUG002816.2	0.7155	0.1072	0.4974	0.2398	-	-	-	.	-
TCONS_00015466	1	chr1	.	191248332	191248606	.	NONMMUG002817.2	0.5632	2.8729	1.1828	2.8851	-	-	-	.	-
TCONS_00015467	1	chr1	.	191292136	191293220	.	NONMMUG002816.2	0.0926	0.1897	0.1314	0.1399	-	-	-	.	-
TCONS_00015468	1	chr1	.	191299543	191300453	.	.	0	0.0483	0.1347	0.048	-	-	-	.	-
TCONS_00015469	1	chr1	.	191301633	191303090	.	.	0	0	0	0	-	-	-	.	-
TCONS_00015470	1	chr1	.	191303994	191304650	.	.	0.0383	0.0398	0.0787	0.0755	-	-	-	.	-
TCONS_00014880	1	chr1	-	191432059	191432148	.	NONMMUG002828.3	0.0923	0.0738	0.4398	0	-	-	-	.	-
TCONS_00014880	2	chr1	-	191432295	191432663	.	NONMMUG002828.3	0.0923	0.0738	0.4398	0	-	-	-	.	-
TCONS_00014884	1	chr1	-	191535885	191536892	9430037O13Rik	NONMMUG002835.2	0	0.0431	0.2437	0.1322	-	-	-	.	-
TCONS_00015472	1	chr1	.	191863593	191865978	.	.	3.1476	0.007	0.4237	0.0194	+	-	-	.	-
TCONS_00015473	1	chr1	.	191874370	191874953	.	.	0.0991	0	0.0902	0	-	-	-	.	-
TCONS_00015474	1	chr1	.	191875651	191876105	.	.	0.0894	0	0.179	0	-	-	-	.	-
TCONS_00015475	1	chr1	.	191876231	191876676	.	.	0.5082	0	0	0	-	-	-	.	-
TCONS_00015476	1	chr1	.	191877737	191878279	.	.	0.1097	0	0	0	-	-	-	.	-
TCONS_00015477	1	chr1	.	191878389	191879609	.	.	0.0672	0	0	0	-	-	-	.	-
TCONS_00015479	1	chr1	.	191879982	191880205	.	.	0	0	0	0	-	-	-	.	-
TCONS_00015480	1	chr1	.	191881018	191881636	.	.	0.2219	0	0.0887	0	-	-	-	.	-
TCONS_00015481	1	chr1	.	191882090	191882974	.	.	0.0781	0	0.048	0	-	-	-	.	-
TCONS_00014905	1	chr1	-	191893984	191895271	1700034H15Rik	.	0	0	0	0	-	-	-	.	-
TCONS_00014905	2	chr1	-	191897474	191897832	1700034H15Rik	.	0	0	0	0	-	-	-	.	-
TCONS_00014905	3	chr1	-	191898618	191899277	1700034H15Rik	.	0	0	0	0	-	-	-	.	-
TCONS_00014906	1	chr1	-	191893984	191897128	1700034H15Rik	.	0.8431	0.2487	1.1213	0.5002	-	-	-	.	-
TCONS_00014906	2	chr1	-	191898273	191899277	1700034H15Rik	.	0.8431	0.2487	1.1213	0.5002	-	-	-	.	-
TCONS_00014907	1	chr1	-	191893984	191894592	1700034H15Rik	.	0.1519	0	0	0	-	-	-	.	-
TCONS_00014907	2	chr1	-	191900680	191900918	1700034H15Rik	.	0.1519	0	0	0	-	-	-	.	-
TCONS_00014907	3	chr1	-	191901562	191901721	1700034H15Rik	.	0.1519	0	0	0	-	-	-	.	-
TCONS_00015482	1	chr1	.	191927716	191928980	.	.	0.9495	0	0.1417	0	-	-	-	.	-
TCONS_00015483	1	chr1	.	191929282	191929904	.	.	3.6982	0	0.3965	0	-	-	-	.	-
TCONS_00015484	1	chr1	.	191930168	191932772	.	.	0.7406	0.0526	0.1307	0.0362	-	-	-	.	-
TCONS_00015485	1	chr1	.	191933088	191933615	.	.	2.1535	0	0.2143	0	-	-	-	.	-
TCONS_00015486	1	chr1	.	191950151	191950990	.	.	0	0	0	0	-	-	-	.	-
TCONS_00015487	1	chr1	.	191952859	191953888	.	.	0	0	0	0	-	-	-	.	-
TCONS_00015488	1	chr1	.	191954737	191956257	.	.	0	0	0	0	-	-	-	.	-
TCONS_00015489	1	chr1	.	191972577	191974019	.	.	0.3977	0.2957	0.2649	0.4003	-	-	-	.	-
TCONS_00015490	1	chr1	.	191974337	191975694	.	.	0.364	0.2495	0.3219	0.3555	-	-	-	.	-
TCONS_00014973	1	chr1	-	192833118	192835214	A730013G03Rik	NONMMUG049521.1	0	0.0333	0.1487	0.0747	-	-	-	.	-
TCONS_00015491	1	chr1	.	192877131	192877897	.	NONMMUG049524.1	0	0.0342	0.0525	0.0536	-	-	-	.	-
TCONS_00015492	1	chr1	.	192880838	192881304	.	NONMMUG049524.1	0.2575	0	0	0	-	-	-	.	-
TCONS_00015493	1	chr1	.	192884693	192885683	.	.	0.1075	0.0965	0.0952	0.2133	-	-	-	.	-
TCONS_00015494	1	chr1	.	192886009	192886473	.	NONMMUG047852.1	0.3768	0.2989	0.7103	1.5337	-	-	-	.	-
TCONS_00007113	1	chr1	+	193493587	193495886	Gm38322	NONMMUG002878.2	0.0804	0.0901	0.3456	0.2293	-	-	-	.	-
TCONS_00007151	1	chr1	+	194976375	194976800	A330023F24Rik	.	0.0007	0.0001	0	0.0001	-	-	-	.	-
TCONS_00007151	2	chr1	+	194982829	194982909	A330023F24Rik	.	0.0007	0.0001	0	0.0001	-	-	-	.	-
TCONS_00007151	3	chr1	+	195018601	195018940	A330023F24Rik	.	0.0007	0.0001	0	0.0001	-	-	-	.	-
TCONS_00007151	4	chr1	+	195021386	195021564	A330023F24Rik	.	0.0007	0.0001	0	0.0001	-	-	-	.	-
TCONS_00007151	5	chr1	+	195021688	195021795	A330023F24Rik	.	0.0007	0.0001	0	0.0001	-	-	-	.	-
TCONS_00007151	6	chr1	+	195023550	195029566	A330023F24Rik	.	0.0007	0.0001	0	0.0001	-	-	-	.	-
TCONS_00007155	1	chr1	+	194976385	194976457	A330023F24Rik	NONMMUG002896.2	0	0.0201	0	0	-	-	-	.	-
TCONS_00007155	2	chr1	+	195018548	195018940	A330023F24Rik	NONMMUG002896.2	0	0.0201	0	0	-	-	-	.	-
TCONS_00007155	3	chr1	+	195021386	195021564	A330023F24Rik	NONMMUG002896.2	0	0.0201	0	0	-	-	-	.	-
TCONS_00007155	4	chr1	+	195021688	195021795	A330023F24Rik	NONMMUG002896.2	0	0.0201	0	0	-	-	-	.	-
TCONS_00007155	5	chr1	+	195023550	195027428	A330023F24Rik	NONMMUG002896.2	0	0.0201	0	0	-	-	-	.	-
TCONS_00007157	1	chr1	+	195013746	195016448	9630010A21Rik	NONMMUG002898.2	0.0613	0.0343	0.011	0.0301	-	-	-	.	-
TCONS_00015104	1	chr1	-	195220051	195222766	Gm37887	NONMMUG002906.2	0	0	0	0.0104	-	-	-	.	-
TCONS_00015108	1	chr1	-	195301083	195302338	Gm38194	.	0.2634	0.0415	0	0	-	-	-	.	-
TCONS_00015108	2	chr1	-	195334837	195334841	Gm38194	.	0.2634	0.0415	0	0	-	-	-	.	-
TCONS_00024687	1	chr10	.	3516905	3517815	.	.	0.0617	0.8924	0.3851	1.2906	-	-	-	.	-
TCONS_00024688	1	chr10	.	3970484	3971785	.	.	0.1559	0.4091	0.4123	0.4272	-	-	-	.	-
TCONS_00024689	1	chr10	.	4388238	4389554	.	.	1.2293	1.8607	4.5679	1.3346	-	-	-	.	-
TCONS_00024690	1	chr10	.	4389652	4390679	.	.	2.0413	2.4735	6.23	2.0014	-	-	-	.	-
TCONS_00024691	1	chr10	.	4390975	4391203	.	.	3.4617	27.5168	115.327	39.6115	-	-	-	.	-
TCONS_00024692	1	chr10	.	4398940	4399557	.	.	0.8852	0.9465	1.0237	0.9176	-	-	-	.	-
TCONS_00024693	1	chr10	.	4466727	4467103	.	.	1.0403	0.4135	0	0	+	-	-	.	-
TCONS_00024697	1	chr10	.	7113613	7114127	.	.	1.1977	1.4207	1.2209	2.0598	-	-	-	.	-
TCONS_00024698	1	chr10	.	7114301	7115958	.	.	0.4794	0.9532	0.7605	0.962	-	-	-	.	-
TCONS_00024699	1	chr10	.	7116073	7116519	.	.	2.8379	2.2855	1.6331	3.0435	-	-	-	.	-
TCONS_00015634	1	chr10	+	7212285	7212443	.	NONMMUG002907.2	43.763	6.3031	3.104	2.3454	-	-	-	.	-
TCONS_00015634	2	chr10	+	7214828	7215133	.	NONMMUG002907.2	43.763	6.3031	3.104	2.3454	-	-	-	.	-
TCONS_00015635	1	chr10	+	7212455	7212467	.	.	0	0	0	0	-	-	-	.	-
TCONS_00015635	2	chr10	+	7214852	7215133	.	.	0	0	0	0	-	-	-	.	-
TCONS_00024700	1	chr10	.	7215863	7216813	.	NONMMUG002907.2	13.9331	0.9834	0.4592	0.3452	+	-	-	.	-
TCONS_00024701	1	chr10	.	7217274	7218462	.	.	10.0597	0.9099	0.7189	0.4535	+	-	-	.	-
TCONS_00024702	1	chr10	.	7219566	7220676	.	.	2.3653	0.1323	0.1002	0.0318	+	-	-	.	-
TCONS_00024703	1	chr10	.	7222667	7223174	.	.	1.7236	0	0.1008	0	+	-	-	.	-
TCONS_00024704	1	chr10	.	7224036	7226451	.	.	0.2932	0	0.0375	0.0243	-	-	-	.	-
TCONS_00024705	1	chr10	.	7323499	7324166	.	.	0.0951	1.392	0.5373	0.8278	-	+	-	.	-
TCONS_00020088	1	chr10	-	7390030	7391005	.	.	0	0	0.4387	0.1742	-	-	-	.	-
TCONS_00020088	2	chr10	-	7391115	7391292	.	.	0	0	0.4387	0.1742	-	-	-	.	-
TCONS_00020089	1	chr10	-	7390030	7391005	.	.	0	0	0	0	-	-	-	.	-
TCONS_00020089	2	chr10	-	7393457	7393549	.	.	0	0	0	0	-	-	-	.	-
TCONS_00024706	1	chr10	.	7825309	7826417	.	.	0.5087	1.2898	1.404	1.9476	-	-	-	.	-
TCONS_00024707	1	chr10	.	7826680	7827100	.	.	2.8817	3.755	5.9657	5.458	-	-	-	.	-
TCONS_00020161	1	chr10	-	9475142	9475377	Gm28904	NONMMUG050724.1	0	0	0	0	-	-	-	.	-
TCONS_00020161	2	chr10	-	9479190	9479298	Gm28904	NONMMUG050724.1	0	0	0	0	-	-	-	.	-
TCONS_00024709	1	chr10	.	9622780	9623184	.	.	3.1433	5.6054	10.4856	11.0827	-	-	-	.	-
TCONS_00024710	1	chr10	.	9623434	9624385	.	NONMMUG003015.2	0.6025	1.9651	8.8746	6.5795	-	-	-	.	-
TCONS_00024711	1	chr10	.	9624605	9625208	.	.	1.0228	4.0425	9.6535	8.2192	-	-	-	.	-
TCONS_00024712	1	chr10	.	9676843	9677725	.	.	0	0.0449	0.2151	0.0607	-	-	-	.	-
TCONS_00024714	1	chr10	.	10168885	10170159	.	NONMMUG003024.3	0.1333	0.0268	0.0593	0	-	-	-	.	-
TCONS_00015693	1	chr10	+	10234971	10235040	RP23-245C15.2	NONMMUG003026.3	0	0	0	0	-	-	-	.	-
TCONS_00015693	2	chr10	+	10235325	10235506	RP23-245C15.2	NONMMUG003026.3	0	0	0	0	-	-	-	.	-
TCONS_00015693	3	chr10	+	10254153	10255476	RP23-245C15.2	NONMMUG003026.3	0	0	0	0	-	-	-	.	-
TCONS_00015694	1	chr10	+	10234971	10235040	RP23-245C15.2	.	0	0	0	0	-	-	-	.	-
TCONS_00015694	2	chr10	+	10235325	10235506	RP23-245C15.2	.	0	0	0	0	-	-	-	.	-
TCONS_00015694	3	chr10	+	10254153	10254218	RP23-245C15.2	.	0	0	0	0	-	-	-	.	-
TCONS_00015694	4	chr10	+	10257486	10257645	RP23-245C15.2	.	0	0	0	0	-	-	-	.	-
TCONS_00015694	5	chr10	+	10257888	10258038	RP23-245C15.2	.	0	0	0	0	-	-	-	.	-
TCONS_00015695	1	chr10	+	10234991	10235040	RP23-245C15.2	NONMMUG003026.3	0	0	0.0267	0	-	-	-	.	-
TCONS_00015695	2	chr10	+	10235384	10235506	RP23-245C15.2	NONMMUG003026.3	0	0	0.0267	0	-	-	-	.	-
TCONS_00015695	3	chr10	+	10254153	10255476	RP23-245C15.2	NONMMUG003026.3	0	0	0.0267	0	-	-	-	.	-
TCONS_00015699	1	chr10	+	10235001	10235040	RP23-245C15.2	NONMMUG003026.3	0	0	0	0	-	-	-	.	-
TCONS_00015699	2	chr10	+	10235325	10235506	RP23-245C15.2	NONMMUG003026.3	0	0	0	0	-	-	-	.	-
TCONS_00015699	3	chr10	+	10254153	10254218	RP23-245C15.2	NONMMUG003026.3	0	0	0	0	-	-	-	.	-
TCONS_00015699	4	chr10	+	10257486	10257645	RP23-245C15.2	NONMMUG003026.3	0	0	0	0	-	-	-	.	-
TCONS_00015699	5	chr10	+	10258566	10258699	RP23-245C15.2	NONMMUG003026.3	0	0	0	0	-	-	-	.	-
TCONS_00020215	1	chr10	-	11244790	11246044	4930432B10Rik	NONMMUG003040.3	0.0756	0.0991	0.1672	0.1893	-	-	-	.	-
TCONS_00020215	2	chr10	-	11280642	11280999	4930432B10Rik	NONMMUG003040.3	0.0756	0.0991	0.1672	0.1893	-	-	-	.	-
TCONS_00020216	1	chr10	-	11255549	11256840	4930432B10Rik	NONMMUG003040.3	0.3381	0.5045	0.5228	0.5068	-	-	-	.	-
TCONS_00020216	2	chr10	-	11270037	11270288	4930432B10Rik	NONMMUG003040.3	0.3381	0.5045	0.5228	0.5068	-	-	-	.	-
TCONS_00020216	3	chr10	-	11272033	11272092	4930432B10Rik	NONMMUG003040.3	0.3381	0.5045	0.5228	0.5068	-	-	-	.	-
TCONS_00020216	4	chr10	-	11273382	11273526	4930432B10Rik	NONMMUG003040.3	0.3381	0.5045	0.5228	0.5068	-	-	-	.	-
TCONS_00020216	5	chr10	-	11280296	11280345	4930432B10Rik	NONMMUG003040.3	0.3381	0.5045	0.5228	0.5068	-	-	-	.	-
TCONS_00020216	6	chr10	-	11280936	11281221	4930432B10Rik	NONMMUG003040.3	0.3381	0.5045	0.5228	0.5068	-	-	-	.	-
TCONS_00024715	1	chr10	.	11300795	11302464	.	.	0.6434	0.2487	0.9329	0.7473	-	-	-	.	-
TCONS_00024716	1	chr10	.	11303396	11304099	.	NONMMUG003041.2	1.4336	0.7814	1.6364	2.0664	-	-	-	.	-
TCONS_00024717	1	chr10	.	11304334	11305037	.	.	1.3663	0.5329	1.3943	1.8934	-	-	-	.	-
TCONS_00024718	1	chr10	.	13566446	13566953	.	NONMMUG088039.1	1.5346	4.4482	7.2067	6.8806	-	-	-	.	-
TCONS_00020298	1	chr10	-	14190921	14191661	.	.	0	0.5591	0.0742	0.487	-	-	-	.	-
TCONS_00020298	2	chr10	-	14207141	14207425	.	.	0	0.5591	0.0742	0.487	-	-	-	.	-
TCONS_00024721	1	chr10	.	14213814	14214720	.	NONMMUG003083.2	0	0.0251	0	0	-	-	-	.	-
TCONS_00015788	1	chr10	+	14313908	14314733	Gm37299	NONMMUG049670.1	0	0	0	0	-	-	-	.	-
TCONS_00024722	1	chr10	.	15311837	15312272	.	NONMMUG003097.3	4.6993	0.2871	2.0939	1.1368	+	-	-	.	-
TCONS_00024723	1	chr10	.	15312935	15313476	.	.	2.1712	0.1526	1.1035	0.3417	+	-	-	.	-
TCONS_00020330	1	chr10	-	16976120	16976254	Gm20125	NONMMUG003101.3	0	0	0	0	-	-	-	.	-
TCONS_00020330	2	chr10	-	16977087	16977175	Gm20125	NONMMUG003101.3	0	0	0	0	-	-	-	.	-
TCONS_00020330	3	chr10	-	16981759	16981905	Gm20125	NONMMUG003101.3	0	0	0	0	-	-	-	.	-
TCONS_00020330	4	chr10	-	16989620	16989739	Gm20125	NONMMUG003101.3	0	0	0	0	-	-	-	.	-
TCONS_00020330	5	chr10	-	16990296	16990457	Gm20125	NONMMUG003101.3	0	0	0	0	-	-	-	.	-
TCONS_00020330	6	chr10	-	16995619	16995729	Gm20125	NONMMUG003101.3	0	0	0	0	-	-	-	.	-
TCONS_00020330	7	chr10	-	16996192	16996319	Gm20125	NONMMUG003101.3	0	0	0	0	-	-	-	.	-
TCONS_00024724	1	chr10	.	17330188	17331213	.	NONMMUG050795.2	0	0.317	0	0.5636	-	-	-	.	-
TCONS_00024725	1	chr10	.	17784661	17785640	.	.	0.2861	0.0859	0.0963	0.0752	-	-	-	.	-
TCONS_00024726	1	chr10	.	17948236	17948680	.	.	2.217	1.4251	5.2275	4.468	-	-	-	.	-
TCONS_00024727	1	chr10	.	18746398	18747742	.	.	0.2856	0.0543	0.2436	0.287	-	-	-	.	-
TCONS_00015857	1	chr10	+	18831473	18831493	.	NONMMUG003123.3	1.3462	2.7212	1.1195	1.246	-	-	-	.	-
TCONS_00015857	2	chr10	+	18837487	18838087	.	NONMMUG003123.3	1.3462	2.7212	1.1195	1.246	-	-	-	.	-
TCONS_00024728	1	chr10	.	18878486	18879285	.	NONMMUG003125.2	0	0	0.1132	0	-	-	-	.	-
TCONS_00020385	1	chr10	-	18921388	18921677	Gm38175	NONMMUG050818.1	0	0	0	0	-	-	-	.	-
TCONS_00024729	1	chr10	.	19306123	19307129	.	.	0.3856	0.1556	0.5346	0.0983	-	-	-	.	-
TCONS_00024730	1	chr10	.	19309094	19311086	.	.	0.1995	0.1147	0.3017	0.2792	-	-	-	.	-
TCONS_00024731	1	chr10	.	19325845	19326337	.	.	1.8201	0.9208	4.8939	3.4878	+	-	-	.	-
TCONS_00024732	1	chr10	.	19584107	19586322	.	.	0.0048	0.2839	0.2514	0.0544	-	-	-	.	-
TCONS_00020407	1	chr10	-	20310506	20312355	4933406P04Rik	NONMMUG088301.1	1.2256	2.8934	2.9854	5.8737	-	-	+	.	-
TCONS_00020409	1	chr10	-	20343871	20345232	Bclaf1	.	0.3483	0.5146	1.1652	1.9405	-	-	-	.	-
TCONS_00024735	1	chr10	.	20394548	20395881	.	.	0.2197	0.2248	0.0766	0.1217	-	-	-	.	-
TCONS_00015963	1	chr10	+	21686411	21686503	Gm5420	NONMMUG049704.2	0.109	0.4284	0.6417	0.3059	-	-	-	.	-
TCONS_00015963	2	chr10	+	21691582	21691821	Gm5420	NONMMUG049704.2	0.109	0.4284	0.6417	0.3059	-	-	-	.	-
TCONS_00015963	3	chr10	+	21707241	21707440	Gm5420	NONMMUG049704.2	0.109	0.4284	0.6417	0.3059	-	-	-	.	-
TCONS_00015965	1	chr10	+	21743867	21743983	Gm29323	NONMMUG049705.1	0	0	0	0	-	-	-	.	-
TCONS_00015965	2	chr10	+	21746792	21747006	Gm29323	NONMMUG049705.1	0	0	0	0	-	-	-	.	-
TCONS_00016012	1	chr10	+	22402883	22403148	Gm10825	NONMMUG003196.2	0.0187	0.0338	0.1359	0.1223	-	-	-	.	-
TCONS_00016012	2	chr10	+	22403259	22407470	Gm10825	NONMMUG003196.2	0.0187	0.0338	0.1359	0.1223	-	-	-	.	-
TCONS_00024736	1	chr10	.	22733939	22734278	.	.	17.3061	11.8693	13.0786	22.1286	-	-	-	.	-
TCONS_00024737	1	chr10	.	23076047	23077230	.	.	0.1412	0.5569	0.586	0.5687	-	-	-	.	-
TCONS_00024738	1	chr10	.	23594192	23595288	.	.	0.0136	0.2543	0.0582	0.4374	-	-	-	.	-
TCONS_00024739	1	chr10	.	23606780	23607740	.	.	0.0871	4.6789	0.271	1.6686	-	+	-	.	-
TCONS_00024740	1	chr10	.	23780536	23780811	.	NONMMUG003219.2	0	1.7854	0	0	-	-	-	.	-
TCONS_00024741	1	chr10	.	23781202	23781674	.	NONMMUG088058.1	0.3116	0.5562	0.4255	0.1919	-	-	-	.	-
TCONS_00024742	1	chr10	.	23781948	23782454	.	NONMMUG088058.1	0.368	0.4139	0.726	0.5038	-	-	-	.	-
TCONS_00024743	1	chr10	.	23787428	23788094	.	NONMMUG088059.1	1.4064	1.9937	1.4968	2.0067	-	-	-	.	-
TCONS_00024744	1	chr10	.	24003055	24003553	.	.	0.2217	2.7651	0.8754	1.737	-	+	-	.	-
TCONS_00024745	1	chr10	.	24104257	24105123	.	.	0	0.1997	0	0.1778	-	-	-	.	-
TCONS_00024746	1	chr10	.	24105446	24106251	.	.	0	2.57	0.0996	1.1395	-	+	-	.	-
TCONS_00024747	1	chr10	.	24119253	24119612	.	.	1.1537	0.3185	0.7228	1.209	-	-	-	.	-
TCONS_00020493	1	chr10	-	24549441	24549587	Gm15270	NONMMUG003231.2	0.0501	0.0303	0.1099	0.2211	-	-	-	.	-
TCONS_00020493	2	chr10	-	24549691	24550340	Gm15270	NONMMUG003231.2	0.0501	0.0303	0.1099	0.2211	-	-	-	.	-
TCONS_00024748	1	chr10	.	24713231	24714466	.	.	2.042	0.0308	0.4446	0.0691	+	-	-	.	-
TCONS_00024749	1	chr10	.	24714682	24715815	.	.	0.9981	0	0.471	0	+	-	-	.	-
TCONS_00024750	1	chr10	.	24717769	24719585	.	.	0.3081	0	0.0425	0	-	-	-	.	-
TCONS_00024751	1	chr10	.	24721377	24722061	.	.	0.6595	0	0	0	+	-	-	.	-
TCONS_00024752	1	chr10	.	24729348	24729983	.	.	0.7817	0	0.1677	0	+	-	-	.	-
TCONS_00024753	1	chr10	.	24731596	24732137	.	.	8.6719	0	0.4204	0	+	-	-	.	-
TCONS_00024754	1	chr10	.	24732682	24733904	.	.	0.9948	0	0.1201	0.0285	+	-	-	.	-
TCONS_00024755	1	chr10	.	24736482	24737987	.	.	0.4142	0	0.0515	0	-	-	-	.	-
TCONS_00024756	1	chr10	.	24738472	24739754	.	.	1.8445	0.06	0.1577	0.1817	+	-	-	.	-
TCONS_00024757	1	chr10	.	24740113	24741168	.	.	0.4551	0	0.0697	0	-	-	-	.	-
TCONS_00024758	1	chr10	.	24741510	24742090	.	.	1.2755	0	0	0	+	-	-	.	-
TCONS_00024759	1	chr10	.	24742862	24743644	.	.	0.6343	0.0277	1.9309	0.5379	-	-	-	.	-
TCONS_00024760	1	chr10	.	24754569	24755693	.	.	0.204	0.0956	0.1204	0.0318	-	-	-	.	-
TCONS_00016075	1	chr10	+	24758098	24759178	.	.	2.2964	0.0414	0.7759	0.0456	+	-	-	.	-
TCONS_00016077	1	chr10	+	24759573	24760971	.	.	0.2189	0	0	0	-	-	-	.	-
TCONS_00016077	2	chr10	+	24765504	24765542	.	.	0.2189	0	0	0	-	-	-	.	-
TCONS_00016079	1	chr10	+	24764978	24766279	.	.	0.2957	0	0.0797	0.0717	-	-	-	.	-
TCONS_00024761	1	chr10	.	24770568	24771352	.	.	0.1348	0.0611	0.1153	0	-	-	-	.	-
TCONS_00024762	1	chr10	.	24846743	24847244	.	.	0	0	0	0	-	-	-	.	-
TCONS_00024763	1	chr10	.	25130939	25131260	.	NONMMUG003245.2	0	0	0	0	-	-	-	.	-
TCONS_00024765	1	chr10	.	25144016	25144362	.	NONMMUG050878.1	0	0	0	0	-	-	-	.	-
TCONS_00024766	1	chr10	.	25145563	25146041	.	NONMMUG050879.1	0	0.0586	0	0	-	-	-	.	-
TCONS_00024767	1	chr10	.	25154657	25154904	.	NONMMUG050882.1	0	0	0	0	-	-	-	.	-
TCONS_00024768	1	chr10	.	25157378	25157861	.	NONMMUG050882.1	0	0	0	0	-	-	-	.	-
TCONS_00024769	1	chr10	.	25312959	25314578	.	.	0.0757	1.7464	0.2325	0.4037	-	+	-	.	-
TCONS_00024770	1	chr10	.	25315863	25316130	.	.	0	19.3457	5.7051	9.1202	-	+	-	.	-
TCONS_00024771	1	chr10	.	25316584	25317172	.	.	0.372	12.1578	2.0664	3.8835	-	+	-	.	-
TCONS_00024772	1	chr10	.	25525544	25525787	.	.	0	0	0	0	-	-	-	.	-
TCONS_00016134	1	chr10	+	25536355	25536669	Gm29571	.	0	0	0	0	-	-	-	.	-
TCONS_00016134	2	chr10	+	25537273	25537400	Gm29571	.	0	0	0	0	-	-	-	.	-
TCONS_00016134	3	chr10	+	25570993	25571108	Gm29571	.	0	0	0	0	-	-	-	.	-
TCONS_00016134	4	chr10	+	25571223	25571269	Gm29571	.	0	0	0	0	-	-	-	.	-
TCONS_00016135	1	chr10	+	25536386	25536669	Gm29571	NONMMUG003254.2	0	0	0	0	-	-	-	.	-
TCONS_00016135	2	chr10	+	25537273	25537400	Gm29571	NONMMUG003254.2	0	0	0	0	-	-	-	.	-
TCONS_00016135	3	chr10	+	25570993	25571108	Gm29571	NONMMUG003254.2	0	0	0	0	-	-	-	.	-
TCONS_00016135	4	chr10	+	25671963	25673343	Gm29571	NONMMUG003254.2	0	0	0	0	-	-	-	.	-
TCONS_00016136	1	chr10	+	25684588	25684886	.	NONMMUG003254.2	0	0	0	0	-	-	-	.	-
TCONS_00016136	2	chr10	+	25685008	25685167	.	NONMMUG003254.2	0	0	0	0	-	-	-	.	-
TCONS_00024775	1	chr10	.	29291065	29291810	.	.	0.2488	0.1799	0.1377	0.381	-	-	-	.	-
TCONS_00024776	1	chr10	.	29292372	29293427	.	.	0.1228	0.2453	0.1423	0.2033	-	-	-	.	-
TCONS_00024777	1	chr10	.	29297318	29298194	.	.	1.2219	1.2916	1.5827	1.174	-	-	-	.	-
TCONS_00024778	1	chr10	.	29298292	29300165	.	.	0.2511	0.2421	0.3445	0.1656	-	-	-	.	-
TCONS_00024779	1	chr10	.	29300600	29301191	.	.	0.3835	0.3354	0.5768	0	-	-	-	.	-
TCONS_00024780	1	chr10	.	29302350	29303130	.	.	0.7015	0.5422	0.9383	0.7218	-	-	-	.	-
TCONS_00024781	1	chr10	.	29303638	29304597	.	.	0.496	0.27	0.3937	0.3803	-	-	-	.	-
TCONS_00024782	1	chr10	.	29306990	29307499	.	.	7.6557	1.2641	2.8816	1.7896	-	-	-	.	-
TCONS_00024783	1	chr10	.	29308189	29309627	.	NONMMUG088310.1	1.5991	0.5104	1.3833	0.7486	-	-	-	.	-
TCONS_00024784	1	chr10	.	29311360	29312084	.	NONMMUG003296.3	2.627	0.4601	1.3704	0.9324	-	-	-	.	-
TCONS_00024790	1	chr10	.	30605155	30605488	.	NONMMUG003311.2	135.397	82.3724	40.2407	48.6668	-	-	-	.	-
TCONS_00024791	1	chr10	.	30805387	30805794	.	.	20.0124	1.1416	12.8887	3.5254	+	-	-	.	-
TCONS_00024792	1	chr10	.	30806027	30806371	.	.	64.6254	3.4847	18.0333	10.096	+	-	-	.	-
TCONS_00024793	1	chr10	.	30807160	30808086	.	.	0.6084	0.0526	0.375	0.1527	+	-	-	.	-
TCONS_00024794	1	chr10	.	30810210	30811080	.	.	0.5703	0	0.3389	0.1313	+	-	-	.	-
TCONS_00024795	1	chr10	.	33500124	33500794	.	NONMMUG050933.1	0	0	0	0	-	-	-	.	-
TCONS_00024797	1	chr10	.	33920466	33920761	.	.	2.2489	4.0326	12.5897	8.8278	-	-	-	.	-
TCONS_00024799	1	chr10	.	33987854	33988695	.	NONMMUG003363.3	0.6689	1.4105	2.4252	2.4867	-	-	-	.	-
TCONS_00024800	1	chr10	.	33989302	33991997	.	.	0.3396	0.8635	1.1762	1.1761	-	-	-	.	-
TCONS_00024802	1	chr10	.	35421172	35422667	.	.	0	0	0	0	-	-	-	.	-
TCONS_00024804	1	chr10	.	35815951	35816160	.	NONMMUG003378.2	0	0	0	0	-	-	-	.	-
TCONS_00020780	1	chr10	-	36392232	36393168	.	.	0.3815	0	0.1737	0.0483	-	-	-	.	-
TCONS_00020780	2	chr10	-	36394811	36394895	.	.	0.3815	0	0.1737	0.0483	-	-	-	.	-
TCONS_00024805	1	chr10	.	36504755	36505504	.	.	0.3592	0.0265	0.3714	0.4824	-	-	-	.	-
TCONS_00020782	1	chr10	-	36505561	36506698	.	.	0.398	0.0958	0.4	0.2866	-	-	-	.	-
TCONS_00016287	1	chr10	+	37129744	37130090	Gm38231	NONMMUG049768.1	0	0	0	0.3534	-	-	-	.	-
TCONS_00016290	1	chr10	+	37139402	37143366	5930403N24Rik	NONMMUG003389.2	0.1351	0.1831	0.9075	0.6531	-	-	-	.	-
TCONS_00020841	1	chr10	-	39679016	39681549	E130307A14Rik	NONMMUG003416.2	0.402	0.1957	0.1521	0.1858	-	-	-	.	-
TCONS_00020841	2	chr10	-	39731738	39732006	E130307A14Rik	NONMMUG003416.2	0.402	0.1957	0.1521	0.1858	-	-	-	.	-
TCONS_00020842	1	chr10	-	39721413	39722938	E130307A14Rik	NONMMUG003416.2	0.0416	0.0686	0.0723	0.0547	-	-	-	.	-
TCONS_00020842	2	chr10	-	39731738	39731967	E130307A14Rik	NONMMUG003416.2	0.0416	0.0686	0.0723	0.0547	-	-	-	.	-
TCONS_00024806	1	chr10	.	39942062	39942614	.	.	0.149	0.316	0.5047	0.6319	-	-	-	.	-
TCONS_00024807	1	chr10	.	40169418	40170012	.	NONMMUG003437.3	0	0	0	0	-	-	-	.	-
TCONS_00024811	1	chr10	.	40678632	40679275	.	NONMMUG088077.1	0.1909	1.0467	0.3644	0.2295	-	-	-	.	-
TCONS_00024812	1	chr10	.	40679815	40681018	.	NONMMUG088077.1	0.4928	2.4802	1.1138	0.9647	-	-	-	.	-
TCONS_00024813	1	chr10	.	43216341	43217642	.	.	0.2143	0.2923	0.8133	0.786	-	-	-	.	-
TCONS_00024814	1	chr10	.	43218446	43219099	.	.	0.4002	0.3833	0.8959	0.4556	-	-	-	.	-
TCONS_00024815	1	chr10	.	43219389	43219903	.	.	0.7147	0.7442	1.4952	1.4615	-	-	-	.	-
TCONS_00024817	1	chr10	.	43520110	43520381	.	.	0.9793	3.2394	3.2768	2.9274	-	-	-	.	-
TCONS_00024818	1	chr10	.	43522221	43522808	.	.	2.1438	2.2217	0.7358	0.7767	-	-	-	.	-
TCONS_00024819	1	chr10	.	43555403	43555814	.	NONMMUG003520.2	0	0	0.2321	0.2769	-	-	-	.	-
TCONS_00021132	1	chr10	-	45484398	45485703	.	.	0.0183	0	0.0795	0.0996	-	-	-	.	-
TCONS_00024821	1	chr10	.	45828957	45829330	.	.	0	0.1398	0	0.29	-	-	-	.	-
TCONS_00024822	1	chr10	.	45850634	45851287	.	NONMMUG003558.3	0.108	0.2572	0.7958	0.2091	-	-	-	.	-
TCONS_00024824	1	chr10	.	47941018	47943946	.	.	0.3052	0.1918	0.1346	0.0557	-	-	-	.	-
TCONS_00024828	1	chr10	.	50889813	50890198	.	.	0	0	0	0	-	-	-	.	-
TCONS_00021152	1	chr10	-	51536731	51536739	.	.	0	0	0	0	-	-	-	.	-
TCONS_00021152	2	chr10	-	51544857	51545052	.	.	0	0	0	0	-	-	-	.	-
TCONS_00024830	1	chr10	.	52407965	52408298	.	.	0	0	0	0	-	-	-	.	-
TCONS_00016663	1	chr10	+	54075922	54076853	Gm16998	NONMMUG003652.2	0	0.0145	0.1091	0.0789	-	-	-	.	-
TCONS_00016663	2	chr10	+	54078223	54078403	Gm16998	NONMMUG003652.2	0	0.0145	0.1091	0.0789	-	-	-	.	-
TCONS_00016663	3	chr10	+	54080965	54081081	Gm16998	NONMMUG003652.2	0	0.0145	0.1091	0.0789	-	-	-	.	-
TCONS_00024832	1	chr10	.	56967404	56967893	.	NONMMUG003666.3	0	0	0	0	-	-	-	.	-
TCONS_00024833	1	chr10	.	56968045	56969098	.	NONMMUG003666.3	0.8347	0.2666	0.1368	0.1972	-	-	-	.	-
TCONS_00024834	1	chr10	.	56969322	56970320	.	NONMMUG003666.3	0	0.1583	0	0	-	-	-	.	-
TCONS_00021259	1	chr10	-	56972062	56972613	.	.	0	0	0	0	-	-	-	.	-
TCONS_00021259	2	chr10	-	56976259	56976343	.	.	0	0	0	0	-	-	-	.	-
TCONS_00021259	3	chr10	-	56981240	56981480	.	.	0	0	0	0	-	-	-	.	-
TCONS_00021259	4	chr10	-	56982064	56982196	.	.	0	0	0	0	-	-	-	.	-
TCONS_00024835	1	chr10	.	56972843	56973466	.	NONMMUG003666.3	0	0	0	0	-	-	-	.	-
TCONS_00024836	1	chr10	.	56973739	56973981	.	NONMMUG003666.3	0	0	0	0	-	-	-	.	-
TCONS_00024837	1	chr10	.	56974829	56976129	.	.	0	0	0	0	-	-	-	.	-
TCONS_00024838	1	chr10	.	56977916	56978403	.	NONMMUG003666.3	0	0	0	0	-	-	-	.	-
TCONS_00024839	1	chr10	.	56978645	56979087	.	NONMMUG003666.3	0	0	0	0	-	-	-	.	-
TCONS_00024840	1	chr10	.	56979463	56980015	.	NONMMUG003666.3	0	0	0	0	-	-	-	.	-
TCONS_00021261	1	chr10	-	57478381	57478668	4930467K11Rik	NONMMUG003671.2	0	0.066	0.3651	0.2609	-	-	-	.	-
TCONS_00021261	2	chr10	-	57484138	57484367	4930467K11Rik	NONMMUG003671.2	0	0.066	0.3651	0.2609	-	-	-	.	-
TCONS_00021261	3	chr10	-	57485039	57485074	4930467K11Rik	NONMMUG003671.2	0	0.066	0.3651	0.2609	-	-	-	.	-
TCONS_00021261	4	chr10	-	57486183	57486353	4930467K11Rik	NONMMUG003671.2	0	0.066	0.3651	0.2609	-	-	-	.	-
TCONS_00024841	1	chr10	.	58250747	58251311	.	.	0.7549	0.197	0.5791	0.4039	-	-	-	.	-
TCONS_00024842	1	chr10	.	58802148	58804252	.	NONMMUG051052.1	0.3518	0.1359	0.394	0.1266	-	-	-	.	-
TCONS_00024844	1	chr10	.	58805975	58807641	.	.	0.2157	0.0647	0.393	0.1087	-	-	-	.	-
TCONS_00024845	1	chr10	.	58807769	58808390	.	.	0.4532	0.1456	0.233	0.1049	-	-	-	.	-
TCONS_00024846	1	chr10	.	58808452	58808780	.	.	1.9846	0.5095	1.3911	0.6596	-	-	-	.	-
TCONS_00024847	1	chr10	.	58809129	58809345	.	.	0.7236	0	3.9526	1.5199	-	-	-	.	-
TCONS_00024848	1	chr10	.	58809639	58809922	.	.	0.736	0.6737	1.9032	1.0232	-	-	-	.	-
TCONS_00024849	1	chr10	.	59956415	59957537	.	.	0.316	0.4148	2.6636	1.3886	-	-	-	.	-
TCONS_00024850	1	chr10	.	59983491	59984317	.	NONMMUG088341.1	3.5075	9.1195	9.6862	10.241	-	-	-	.	-
TCONS_00024851	1	chr10	.	60266887	60267174	.	.	0	0	0	0	-	-	-	.	-
TCONS_00016843	1	chr10	+	60931991	60932285	Gm26947	NONMMUG003746.3	0	0.0196	0.0477	0	-	-	-	.	-
TCONS_00016843	2	chr10	+	60935071	60935415	Gm26947	NONMMUG003746.3	0	0.0196	0.0477	0	-	-	-	.	-
TCONS_00016843	3	chr10	+	60936603	60937039	Gm26947	NONMMUG003746.3	0	0.0196	0.0477	0	-	-	-	.	-
TCONS_00016843	4	chr10	+	60937833	60937962	Gm26947	NONMMUG003746.3	0	0.0196	0.0477	0	-	-	-	.	-
TCONS_00016843	5	chr10	+	60939221	60940942	Gm26947	NONMMUG003746.3	0	0.0196	0.0477	0	-	-	-	.	-
TCONS_00016844	1	chr10	+	60936385	60937039	Gm26947	.	0.0599	0.0379	0	0.0682	-	-	-	.	-
TCONS_00016844	2	chr10	+	60937833	60937962	Gm26947	.	0.0599	0.0379	0	0.0682	-	-	-	.	-
TCONS_00016844	3	chr10	+	60939221	60940942	Gm26947	.	0.0599	0.0379	0	0.0682	-	-	-	.	-
TCONS_00021396	1	chr10	-	61038229	61038666	Gm20625	NONMMUG003748.2	0.3583	0.0734	0.1587	0.0717	-	-	-	.	-
TCONS_00021396	2	chr10	-	61040154	61040228	Gm20625	NONMMUG003748.2	0.3583	0.0734	0.1587	0.0717	-	-	-	.	-
TCONS_00021396	3	chr10	-	61042627	61042811	Gm20625	NONMMUG003748.2	0.3583	0.0734	0.1587	0.0717	-	-	-	.	-
TCONS_00021397	1	chr10	-	61046422	61046625	Gm20610	NONMMUG003748.2	0.0446	0	0	0.3149	-	-	-	.	-
TCONS_00021397	2	chr10	-	61051425	61051590	Gm20610	NONMMUG003748.2	0.0446	0	0	0.3149	-	-	-	.	-
TCONS_00021397	3	chr10	-	61051684	61051900	Gm20610	NONMMUG003748.2	0.0446	0	0	0.3149	-	-	-	.	-
TCONS_00024852	1	chr10	.	62651846	62653123	.	.	0.0954	0.4425	0.3787	0.6313	-	-	-	.	-
TCONS_00024853	1	chr10	.	62728557	62728930	.	.	28.9036	8.3297	6.4245	2.3497	-	-	-	.	-
TCONS_00024854	1	chr10	.	62729548	62730292	.	.	2.6016	2.7408	1.4524	0.6665	-	-	-	.	-
TCONS_00024855	1	chr10	.	62730848	62731409	.	.	2.9193	2.6229	1.2713	1.459	-	-	-	.	-
TCONS_00024856	1	chr10	.	62739940	62740905	.	.	0.4769	0.1667	0.113	0	-	-	-	.	-
TCONS_00021652	1	chr10	-	63060500	63060910	.	.	0	0	0	0	-	-	-	.	-
TCONS_00016980	1	chr10	+	63098349	63098690	Gm38063	NONMMUG049953.1	0	0	0	0	-	-	-	.	-
TCONS_00021659	1	chr10	-	63238914	63239811	1700120B22Rik	.	0.2155	0	0.4163	0.3359	-	-	-	.	-
TCONS_00021659	2	chr10	-	63243013	63243682	1700120B22Rik	.	0.2155	0	0.4163	0.3359	-	-	-	.	-
TCONS_00024857	1	chr10	.	65006185	65007030	.	.	0.0179	0.0239	0.0547	0	-	-	-	.	-
TCONS_00024858	1	chr10	.	65007289	65008076	.	.	0.0467	0	0.0656	0.0751	-	-	-	.	-
TCONS_00024859	1	chr10	.	65008640	65009719	.	.	0	0.0385	0	0.0311	-	-	-	.	-
TCONS_00024860	1	chr10	.	65009926	65012528	.	NONMMUG088116.1	0.037	0.0452	0.0644	0.0592	-	-	-	.	-
TCONS_00021682	1	chr10	-	65119526	65119730	Gm28881	NONMMUG051083.1	0	0	0	0	-	-	-	.	-
TCONS_00021682	2	chr10	-	65119827	65120044	Gm28881	NONMMUG051083.1	0	0	0	0	-	-	-	.	-
TCONS_00021682	3	chr10	-	65120321	65120367	Gm28881	NONMMUG051083.1	0	0	0	0	-	-	-	.	-
TCONS_00024861	1	chr10	.	65509777	65510356	.	.	3.2938	0.5609	0.4165	0.1677	-	-	-	.	-
TCONS_00024862	1	chr10	.	65510458	65512451	.	.	0.1245	0.2027	0.2306	0.0617	-	-	-	.	-
TCONS_00021687	1	chr10	-	66120676	66120843	1700023F02Rik	NONMMUG003838.2	3.1487	0.9663	3.6919	1.2687	+	-	-	.	-
TCONS_00021687	2	chr10	-	66121951	66122032	1700023F02Rik	NONMMUG003838.2	3.1487	0.9663	3.6919	1.2687	+	-	-	.	-
TCONS_00021687	3	chr10	-	66122915	66123076	1700023F02Rik	NONMMUG003838.2	3.1487	0.9663	3.6919	1.2687	+	-	-	.	-
TCONS_00017010	1	chr10	+	66640918	66641064	Gm28139	NONMMUG049959.1	0	0	0	0	-	-	-	.	-
TCONS_00017010	2	chr10	+	66641367	66641862	Gm28139	NONMMUG049959.1	0	0	0	0	-	-	-	.	-
TCONS_00024864	1	chr10	.	66674714	66675799	.	.	0.4793	0.1574	0.1414	0.145	-	-	-	.	-
TCONS_00017011	1	chr10	+	66920902	66921916	Gm26576	NONMMUG003844.3	0.0507	0.1423	0.2719	0.1807	-	-	-	.	-
TCONS_00017011	2	chr10	+	66922849	66923599	Gm26576	NONMMUG003844.3	0.0507	0.1423	0.2719	0.1807	-	-	-	.	-
TCONS_00024865	1	chr10	.	69399868	69400256	.	.	0	0	0	0.2277	-	-	-	.	-
TCONS_00024866	1	chr10	.	70030347	70032320	.	.	0.3696	0.0959	0.1571	0.0465	-	-	-	.	-
TCONS_00024867	1	chr10	.	70032847	70034293	.	NONMMUG049997.1	0.2891	0.096	0.0713	0.0509	-	-	-	.	-
TCONS_00024868	1	chr10	.	70037051	70037536	.	.	0.4241	0	0.3073	0	-	-	-	.	-
TCONS_00024869	1	chr10	.	70041886	70042628	.	.	0.2663	0	0	0.0557	-	-	-	.	-
TCONS_00024870	1	chr10	.	70240038	70240879	.	.	0.5191	0.0244	0.0499	0.0692	-	-	-	.	-
TCONS_00021770	1	chr10	-	70601049	70602540	Phyhipl	.	0.0102	0	0.0894	0	-	-	-	.	-
TCONS_00021770	2	chr10	-	70607487	70607600	Phyhipl	.	0.0102	0	0.0894	0	-	-	-	.	-
TCONS_00021770	3	chr10	-	70614132	70614245	Phyhipl	.	0.0102	0	0.0894	0	-	-	-	.	-
TCONS_00021770	4	chr10	-	70625735	70625806	Phyhipl	.	0.0102	0	0.0894	0	-	-	-	.	-
TCONS_00021770	5	chr10	-	70626257	70626392	Phyhipl	.	0.0102	0	0.0894	0	-	-	-	.	-
TCONS_00021770	6	chr10	-	70651843	70651925	Phyhipl	.	0.0102	0	0.0894	0	-	-	-	.	-
TCONS_00021772	1	chr10	-	70607121	70607337	Phyhipl	.	0	0.1541	0	0	-	-	-	.	-
TCONS_00021772	2	chr10	-	70607487	70607600	Phyhipl	.	0	0.1541	0	0	-	-	-	.	-
TCONS_00021772	3	chr10	-	70625735	70625806	Phyhipl	.	0	0.1541	0	0	-	-	-	.	-
TCONS_00021772	4	chr10	-	70655893	70655965	Phyhipl	.	0	0.1541	0	0	-	-	-	.	-
TCONS_00021773	1	chr10	-	70607121	70607337	Phyhipl	.	0.0388	0	0	0	-	-	-	.	-
TCONS_00021773	2	chr10	-	70607487	70607600	Phyhipl	.	0.0388	0	0	0	-	-	-	.	-
TCONS_00021773	3	chr10	-	70614132	70614245	Phyhipl	.	0.0388	0	0	0	-	-	-	.	-
TCONS_00021773	4	chr10	-	70625735	70625806	Phyhipl	.	0.0388	0	0	0	-	-	-	.	-
TCONS_00021773	5	chr10	-	70655893	70655965	Phyhipl	.	0.0388	0	0	0	-	-	-	.	-
TCONS_00024871	1	chr10	.	70631498	70633866	Phyhipl	.	1.2408	0.9811	1.455	1.7389	-	-	-	.	-
TCONS_00021775	1	chr10	-	70635851	70637728	Phyhipl	.	0.0232	0.042	0.0155	0.0131	-	-	-	.	-
TCONS_00021775	2	chr10	-	70652908	70653536	Phyhipl	.	0.0232	0.042	0.0155	0.0131	-	-	-	.	-
TCONS_00024872	1	chr10	.	71159923	71160952	.	.	0.0133	0	0.1377	0.0728	-	-	-	.	-
TCONS_00024873	1	chr10	.	71168740	71169957	.	.	0	0	0	0	-	-	-	.	-
TCONS_00021792	1	chr10	-	71170095	71170166	.	.	0	0	0	0	-	-	-	.	-
TCONS_00021792	2	chr10	-	71170375	71170743	.	.	0	0	0	0	-	-	-	.	-
TCONS_00021793	1	chr10	-	71170095	71170435	.	.	0	0	0	0	-	-	-	.	-
TCONS_00021793	2	chr10	-	71170529	71170743	.	.	0	0	0	0	-	-	-	.	-
TCONS_00024874	1	chr10	.	71172419	71173381	.	NONMMUG050011.2	0	0	0	0	-	-	-	.	-
TCONS_00024875	1	chr10	.	71174175	71174667	.	NONMMUG050011.2	0	0	0	0	-	-	-	.	-
TCONS_00024876	1	chr10	.	71175041	71176016	.	NONMMUG050011.2	0.0449	0	0.0774	0.0409	-	-	-	.	-
TCONS_00024877	1	chr10	.	71250575	71250987	.	.	0	0	0	0	-	-	-	.	-
TCONS_00017185	1	chr10	+	71327378	71327863	.	.	0.4238	1.1245	0.1331	0.5532	-	-	-	.	-
TCONS_00024878	1	chr10	.	71706520	71707874	.	.	0	0	0	0	-	-	-	.	-
TCONS_00024879	1	chr10	.	72940012	72941012	.	.	0	0	0	0.0383	-	-	-	.	-
TCONS_00024880	1	chr10	.	72971629	72972939	.	.	0.0118	0	0.0277	0	-	-	-	.	-
TCONS_00021816	1	chr10	-	72981819	72982107	.	.	0.024	0	0	0	-	-	-	.	-
TCONS_00021816	2	chr10	-	72999887	73000064	.	.	0.024	0	0	0	-	-	-	.	-
TCONS_00021816	3	chr10	-	73018552	73018767	.	.	0.024	0	0	0	-	-	-	.	-
TCONS_00021816	4	chr10	-	73045703	73045826	.	.	0.024	0	0	0	-	-	-	.	-
TCONS_00021816	5	chr10	-	73086678	73086701	.	.	0.024	0	0	0	-	-	-	.	-
TCONS_00021818	1	chr10	-	73182926	73183318	Gm37438	NONMMUG051156.1	0	0	0	0	-	-	-	.	-
TCONS_00024881	1	chr10	.	75058499	75059062	.	.	0.2292	0.2024	0.9944	1.079	-	-	-	.	-
TCONS_00022073	1	chr10	-	76983224	76983901	Gm37782	NONMMUG051170.1	0	0	0	0	-	-	-	.	-
TCONS_00024883	1	chr10	.	77006078	77006448	.	.	0	0	0	0	-	-	-	.	-
TCONS_00024886	1	chr10	.	77010272	77010616	.	.	0	0	0	0	-	-	-	.	-
TCONS_00024887	1	chr10	.	77011097	77011323	.	NONMMUG004041.3	0	0	0	0	-	-	-	.	-
TCONS_00024888	1	chr10	.	77025716	77026174	.	.	0	0	0	0	-	-	-	.	-
TCONS_00024889	1	chr10	.	77026504	77027530	.	.	0	0	0	0	-	-	-	.	-
TCONS_00024890	1	chr10	.	77242005	77244582	.	.	0.0739	0.3708	0.1932	0.3574	-	-	-	.	-
TCONS_00024891	1	chr10	.	77247374	77248300	.	NONMMUG051177.1	0.0601	0.2717	0.1096	0.1777	-	-	-	.	-
TCONS_00017470	1	chr10	+	77419533	77420001	.	.	1.9691	3.2725	3.0597	3.2551	-	-	+	.	-
TCONS_00017470	2	chr10	+	77421816	77422090	.	.	1.9691	3.2725	3.0597	3.2551	-	-	+	.	-
TCONS_00024892	1	chr10	.	77424260	77425114	.	.	0.3174	0.6273	0.4979	0.5138	-	-	-	.	-
TCONS_00024893	1	chr10	.	77436319	77437665	.	NONMMUG004046.2	0.1028	0.3924	0.2386	0.2055	-	-	-	.	-
TCONS_00024894	1	chr10	.	77482586	77483941	.	.	0.0848	0.6703	0.4282	0.407	-	-	-	.	-
TCONS_00024895	1	chr10	.	77893110	77893399	.	NONMMUG088387.1	0	0.348	0	0	-	-	-	.	-
TCONS_00024897	1	chr10	.	78264830	78265221	.	NONMMUG004073.2	3.2642	4.6469	4.0375	7.4473	-	-	-	.	-
TCONS_00024898	1	chr10	.	78266178	78266814	.	.	0.579	3.1849	2.0058	2.4306	-	-	-	.	-
TCONS_00024899	1	chr10	.	78415275	78415680	.	NONMMUG088148.1	0.6	1.0682	1.6947	0.9939	-	-	-	.	-
TCONS_00024900	1	chr10	.	78417015	78417842	.	NONMMUG088150.1	0.1813	0.7926	0.547	0.6814	-	-	-	.	-
TCONS_00024902	1	chr10	.	78542690	78543181	.	.	0	0	0	0.1752	-	-	-	.	-
TCONS_00024905	1	chr10	.	79059425	79061000	.	NONMMUG088392.1	0.401	0.4376	0.4643	0.4438	-	-	-	.	-
TCONS_00024907	1	chr10	.	79770111	79771396	.	.	2.2925	8.391	3.3886	4.9236	-	-	-	.	-
TCONS_00024909	1	chr10	.	79772569	79772996	.	NONMMUG088154.1	3.8045	5.4738	3.7628	5.1236	-	-	+	.	-
TCONS_00024910	1	chr10	.	80470350	80471185	.	.	0.5244	0.3623	0.3962	0.5087	-	-	-	.	-
TCONS_00024911	1	chr10	.	80471446	80472272	.	NONMMUG088405.1	0.2602	0.3189	0.3361	0.7326	-	-	-	.	-
TCONS_00024912	1	chr10	.	80474033	80475364	.	.	0.634	0.8158	0.7121	1.2838	-	-	+	.	-
TCONS_00024913	1	chr10	.	80563755	80564454	.	.	0.6283	0.9455	0.8154	1.4468	-	-	+	.	-
TCONS_00024914	1	chr10	.	80619513	80620650	.	.	0.3875	0.567	0.7038	1.0524	-	-	-	.	-
TCONS_00024915	1	chr10	.	80620803	80621728	.	.	0.2183	0.5362	1.0402	1.735	-	-	-	.	-
TCONS_00024916	1	chr10	.	81127631	81128056	.	.	0.9552	0.7054	1.0584	1.0378	-	-	-	.	-
TCONS_00024917	1	chr10	.	81128883	81129876	.	NONMMUG004159.2	0.7288	0.8945	1.8581	1.7825	-	-	-	.	-
TCONS_00022704	1	chr10	-	81134456	81134462	Zbtb7a	.	0.7005	1.0179	1.065	1.012	-	-	-	.	-
TCONS_00022704	2	chr10	-	81135643	81136060	Zbtb7a	.	0.7005	1.0179	1.065	1.012	-	-	-	.	-
TCONS_00024918	1	chr10	.	81431097	81431476	.	.	0.8503	1.5833	2.5294	3.288	-	-	-	.	-
TCONS_00024919	1	chr10	.	81743029	81743407	.	.	9.6304	5.4441	7.1987	8.1748	-	-	-	.	-
TCONS_00024922	1	chr10	.	81902120	81902498	.	.	11.8419	5.5022	6.6919	6.7491	-	-	-	.	-
TCONS_00024923	1	chr10	.	82063571	82064281	.	.	1.2973	0.9635	1.8752	1.7334	-	-	-	.	-
TCONS_00024924	1	chr10	.	82064820	82065542	.	NONMMUG004201.2	0.2643	0.4424	0.3581	0.346	-	-	-	.	-
TCONS_00024925	1	chr10	.	82110852	82112277	.	NONMMUG050096.1	3.6985	3.5491	5.2154	4.8708	-	-	-	.	-
TCONS_00024926	1	chr10	.	82167103	82167612	.	.	0	0	0.2305	0.1244	-	-	-	.	-
TCONS_00018282	1	chr10	+	82178235	82178454	Gm15608	.	0.2018	0.1986	0.2767	0.275	-	-	-	.	-
TCONS_00018282	2	chr10	+	82195017	82195143	Gm15608	.	0.2018	0.1986	0.2767	0.275	-	-	-	.	-
TCONS_00018282	3	chr10	+	82195338	82195398	Gm15608	.	0.2018	0.1986	0.2767	0.275	-	-	-	.	-
TCONS_00018282	4	chr10	+	82197223	82197325	Gm15608	.	0.2018	0.1986	0.2767	0.275	-	-	-	.	-
TCONS_00018282	5	chr10	+	82197340	82198385	Gm15608	.	0.2018	0.1986	0.2767	0.275	-	-	-	.	-
TCONS_00024927	1	chr10	.	82440138	82440586	.	.	0	0	0.1548	0	-	-	-	.	-
TCONS_00022910	1	chr10	-	82611749	82612095	.	.	0.0997	0.1723	0.3278	0.3342	-	-	-	.	-
TCONS_00022910	2	chr10	-	82612815	82613506	.	.	0.0997	0.1723	0.3278	0.3342	-	-	-	.	-
TCONS_00022910	3	chr10	-	82614189	82614226	.	.	0.0997	0.1723	0.3278	0.3342	-	-	-	.	-
TCONS_00022910	4	chr10	-	82615393	82615630	.	.	0.0997	0.1723	0.3278	0.3342	-	-	-	.	-
TCONS_00022910	5	chr10	-	82616459	82616792	.	.	0.0997	0.1723	0.3278	0.3342	-	-	-	.	-
TCONS_00022910	6	chr10	-	82617473	82617883	.	.	0.0997	0.1723	0.3278	0.3342	-	-	-	.	-
TCONS_00024929	1	chr10	.	82845360	82845937	.	.	5.1113	8.0093	4.8308	5.1779	-	-	+	.	-
TCONS_00024930	1	chr10	.	83341973	83342427	.	.	4.9452	2.4332	1.969	1.7794	+	-	-	.	-
TCONS_00018341	1	chr10	+	84061758	84062227	Gm37908	NONMMUG050140.1	0	0	0	0	-	-	-	.	-
TCONS_00024940	1	chr10	.	84471254	84471660	.	.	1.0852	1.6382	3.846	1.1839	-	-	+	.	-
TCONS_00024941	1	chr10	.	84480535	84481605	.	.	0.0633	0.5219	0.8129	0.7045	-	-	-	.	-
TCONS_00024942	1	chr10	.	84523201	84524169	.	.	0.1792	0.4158	2.5373	1.127	-	-	-	.	-
TCONS_00024943	1	chr10	.	84535455	84535864	.	.	0.1576	0.0961	1.1767	0.386	-	-	-	.	-
TCONS_00024944	1	chr10	.	84537233	84537660	.	.	0.1454	0.2017	0.8362	0.7442	-	-	-	.	-
TCONS_00024945	1	chr10	.	84752374	84753554	.	.	0	0	0	0.0315	-	-	-	.	-
TCONS_00024946	1	chr10	.	84913346	84914134	.	.	0	0.6086	0.0528	0.0549	-	-	-	.	-
TCONS_00024949	1	chr10	.	85819600	85820864	.	.	0.0794	0.0318	0.0327	0.0259	-	-	-	.	-
TCONS_00024950	1	chr10	.	85849742	85852011	.	.	0.1296	0.4371	0.1422	0.4189	-	-	-	.	-
TCONS_00024951	1	chr10	.	86553170	86553453	.	.	0	0	0	0	-	-	-	.	-
TCONS_00024954	1	chr10	.	87494008	87494812	.	.	0	0.0316	0.1568	0.5246	-	-	-	.	-
TCONS_00023240	1	chr10	-	89335560	89336404	Ano4	.	1.003	0.9527	1.4542	1.2363	-	-	-	.	-
TCONS_00023240	2	chr10	-	89344624	89344762	Ano4	.	1.003	0.9527	1.4542	1.2363	-	-	-	.	-
TCONS_00024956	1	chr10	.	89870087	89871448	.	.	1.666	1.0589	1.0634	1.3801	-	-	-	.	-
TCONS_00024957	1	chr10	.	89872033	89872781	.	.	1.8791	1.0612	0.8019	1.0039	-	-	-	.	-
TCONS_00024958	1	chr10	.	91171762	91172619	.	NONMMUG088211.1	0.1582	0.724	1.7879	3.5785	-	-	-	.	-
TCONS_00024961	1	chr10	.	91653578	91653861	.	.	1.1213	5.9155	11.4191	12.4944	-	-	-	.	-
TCONS_00024962	1	chr10	.	92754525	92755124	.	.	0.1601	0.2302	1.0178	0.437	-	-	-	.	-
TCONS_00024963	1	chr10	.	92771126	92772038	.	.	0.0381	0.3864	0.5667	0.3336	-	-	-	.	-
TCONS_00024964	1	chr10	.	92772915	92773388	.	.	0.2218	0.2063	0.4233	0.7639	-	-	-	.	-
TCONS_00018624	1	chr10	+	93091787	93091951	.	NONMMUG004412.3	0.635	0	1.0183	1.9911	-	-	-	.	-
TCONS_00018624	2	chr10	+	93093037	93093223	.	NONMMUG004412.3	0.635	0	1.0183	1.9911	-	-	-	.	-
TCONS_00024965	1	chr10	.	93396647	93397002	.	.	0	0	0	0	-	-	-	.	-
TCONS_00018666	1	chr10	+	93897158	93897195	4930471D02Rik	NONMMUG004435.2	0	0.0084	0.0459	0.0321	-	-	-	.	-
TCONS_00018666	2	chr10	+	93899920	93901956	4930471D02Rik	NONMMUG004435.2	0	0.0084	0.0459	0.0321	-	-	-	.	-
TCONS_00024966	1	chr10	.	94230197	94230983	.	NONMMUG004444.2	0.395	1.8567	0.5457	2.3676	-	-	-	.	-
TCONS_00018692	1	chr10	+	94408933	94408978	Gm16155	NONMMUG004449.2	0.5516	2.1752	0.8341	1.2475	-	-	-	.	-
TCONS_00018692	2	chr10	+	94410483	94411535	Gm16155	NONMMUG004449.2	0.5516	2.1752	0.8341	1.2475	-	-	-	.	-
TCONS_00024968	1	chr10	.	95131172	95132349	.	.	0.0911	0	0.1237	0.0428	-	-	-	.	-
TCONS_00024969	1	chr10	.	95132649	95133222	.	NONMMUG051324.2	2.1674	0.0572	1.3663	0.4061	+	-	-	.	-
TCONS_00024970	1	chr10	.	95324471	95324905	.	.	60.1776	0.873	2.8093	1.6346	+	-	-	.	-
TCONS_00018724	1	chr10	+	95336276	95336555	2310039L15Rik	NONMMUG004469.3	1.2575	0.665	0.5553	0.2271	-	-	-	.	-
TCONS_00018724	2	chr10	+	95358267	95358358	2310039L15Rik	NONMMUG004469.3	1.2575	0.665	0.5553	0.2271	-	-	-	.	-
TCONS_00018724	3	chr10	+	95362947	95363216	2310039L15Rik	NONMMUG004469.3	1.2575	0.665	0.5553	0.2271	-	-	-	.	-
TCONS_00024971	1	chr10	.	95370122	95370466	.	.	2.8122	0	0	0	-	-	-	.	-
TCONS_00023486	1	chr10	-	95385099	95388395	Socs2	.	1.3146	0.0726	0.2087	0.6192	-	-	-	.	-
TCONS_00023486	2	chr10	-	95388890	95389920	Socs2	.	1.3146	0.0726	0.2087	0.6192	-	-	-	.	-
TCONS_00023489	1	chr10	-	95387667	95388395	Socs2	.	0.1528	0.1595	0.1767	0.1666	-	-	-	.	-
TCONS_00023489	2	chr10	-	95388890	95389042	Socs2	.	0.1528	0.1595	0.1767	0.1666	-	-	-	.	-
TCONS_00023489	3	chr10	-	95390565	95392967	Socs2	.	0.1528	0.1595	0.1767	0.1666	-	-	-	.	-
TCONS_00018728	1	chr10	+	95416951	95417679	5730420D15Rik	NONMMUG004473.2	0.3355	0.3837	1.4496	1.2217	-	-	-	.	-
TCONS_00018728	2	chr10	+	95420175	95420271	5730420D15Rik	NONMMUG004473.2	0.3355	0.3837	1.4496	1.2217	-	-	-	.	-
TCONS_00018728	3	chr10	+	95421564	95421675	5730420D15Rik	NONMMUG004473.2	0.3355	0.3837	1.4496	1.2217	-	-	-	.	-
TCONS_00018728	4	chr10	+	95422855	95422995	5730420D15Rik	NONMMUG004473.2	0.3355	0.3837	1.4496	1.2217	-	-	-	.	-
TCONS_00018728	5	chr10	+	95428138	95428640	5730420D15Rik	NONMMUG004473.2	0.3355	0.3837	1.4496	1.2217	-	-	-	.	-
TCONS_00018729	1	chr10	+	95417375	95417679	5730420D15Rik	NONMMUG004473.2	0.9325	0.3935	1.7684	0.8925	-	-	-	.	-
TCONS_00018729	2	chr10	+	95420151	95420271	5730420D15Rik	NONMMUG004473.2	0.9325	0.3935	1.7684	0.8925	-	-	-	.	-
TCONS_00018729	3	chr10	+	95421564	95421675	5730420D15Rik	NONMMUG004473.2	0.9325	0.3935	1.7684	0.8925	-	-	-	.	-
TCONS_00018729	4	chr10	+	95422855	95422995	5730420D15Rik	NONMMUG004473.2	0.9325	0.3935	1.7684	0.8925	-	-	-	.	-
TCONS_00018729	5	chr10	+	95428138	95428640	5730420D15Rik	NONMMUG004473.2	0.9325	0.3935	1.7684	0.8925	-	-	-	.	-
TCONS_00024972	1	chr10	.	95682189	95682621	.	NONMMUG088224.1	0.1227	0.0945	0	0	-	-	-	.	-
TCONS_00024973	1	chr10	.	95682905	95683280	.	NONMMUG088224.1	0	0.2545	0	0	-	-	-	.	-
TCONS_00024974	1	chr10	.	95685165	95686049	.	NONMMUG088224.1	0.0804	0.0234	0	0.039	-	-	-	.	-
TCONS_00024975	1	chr10	.	95686530	95687395	.	NONMMUG088224.1	0	0	0	0	-	-	-	.	-
TCONS_00024976	1	chr10	.	95719942	95721319	.	.	0	0	0	0	-	-	-	.	-
TCONS_00024977	1	chr10	.	95721647	95722491	.	.	0	0	0	0	-	-	-	.	-
TCONS_00018735	1	chr10	+	95738136	95739121	.	.	0.0334	0.0413	0	0.0512	-	-	-	.	-
TCONS_00024978	1	chr10	.	95799556	95800618	.	.	0.1179	0	0.0678	0.036	-	-	-	.	-
TCONS_00024979	1	chr10	.	95800772	95802003	.	.	0.1196	0.0342	0.0897	0.0727	-	-	-	.	-
TCONS_00024980	1	chr10	.	95810507	95811403	.	NONMMUG004486.3	0.0206	0	0	0	-	-	-	.	-
TCONS_00024989	1	chr10	.	95937691	95940525	.	NONMMUG088447.1	0.1952	0.2519	0.386	0.6008	-	-	-	.	-
TCONS_00024991	1	chr10	.	97389867	97390688	.	NONMMUG004514.2	0.0459	0.0961	0	0.0462	-	-	-	.	-
TCONS_00024992	1	chr10	.	97521234	97521799	.	.	0.3443	0.4152	0.111	0	-	-	-	.	-
TCONS_00024993	1	chr10	.	98909628	98909987	.	.	16.4248	8.6496	4.6443	13.7262	-	-	-	.	-
TCONS_00023536	1	chr10	-	98910146	98911622	.	.	0.8943	1.0009	0.8876	0.8294	-	-	-	.	-
TCONS_00023539	1	chr10	-	98911884	98914214	.	.	0.3859	0.6537	0.6434	0.6442	-	-	-	.	-
TCONS_00023542	1	chr10	-	99103559	99103801	.	.	2.0535	3.1595	2.6723	3.3098	-	-	-	.	-
TCONS_00023542	2	chr10	-	99106239	99106964	.	.	2.0535	3.1595	2.6723	3.3098	-	-	-	.	-
TCONS_00024994	1	chr10	.	99104538	99105167	.	.	3.1358	2.9565	5.2829	3.8553	-	-	-	.	-
TCONS_00024995	1	chr10	.	99105335	99105800	.	.	3.472	4.1193	6.0284	4.1781	-	-	-	.	-
TCONS_00023543	1	chr10	-	99106030	99106427	.	.	0.6498	0	0	0	-	-	-	.	-
TCONS_00023543	2	chr10	-	99106663	99106932	.	.	0.6498	0	0	0	-	-	-	.	-
TCONS_00023544	1	chr10	-	99106030	99106425	.	NONMMUG004532.2	0.6374	1.5002	0.7503	1.4247	-	-	+	.	-
TCONS_00023544	2	chr10	-	99106661	99106938	.	NONMMUG004532.2	0.6374	1.5002	0.7503	1.4247	-	-	+	.	-
TCONS_00018813	1	chr10	+	99233117	99233398	.	.	0	0	0	0	-	-	-	.	-
TCONS_00018813	2	chr10	+	99233493	99234020	.	.	0	0	0	0	-	-	-	.	-
TCONS_00024996	1	chr10	.	99235612	99236224	.	NONMMUG004537.3	0	0	0.1047	0	-	-	-	.	-
TCONS_00024997	1	chr10	.	99237116	99237538	.	NONMMUG004537.3	0	0	0.1898	0	-	-	-	.	-
TCONS_00024998	1	chr10	.	99238685	99238965	.	NONMMUG004537.3	0	0	0	0	-	-	-	.	-
TCONS_00024999	1	chr10	.	99254539	99255148	.	NONMMUG088232.1	0.3412	0.3713	0.4282	0.6348	-	-	-	.	-
TCONS_00025000	1	chr10	.	99262525	99262986	.	.	1.0408	1.3294	2.5885	1.4223	-	-	-	.	-
TCONS_00018817	1	chr10	+	99298888	99299402	B530045E10Rik	NONMMUG004539.3	0	0.0102	0.0113	0.0212	-	-	-	.	-
TCONS_00018817	2	chr10	+	99402814	99402880	B530045E10Rik	NONMMUG004539.3	0	0.0102	0.0113	0.0212	-	-	-	.	-
TCONS_00018817	3	chr10	+	99420492	99423047	B530045E10Rik	NONMMUG004539.3	0	0.0102	0.0113	0.0212	-	-	-	.	-
TCONS_00025001	1	chr10	.	99599033	99599558	.	NONMMUG051356.1	3.45	9.2209	2.8082	3.5795	-	-	-	.	-
TCONS_00023572	1	chr10	-	100795161	100795517	Gm38219	NONMMUG051363.1	0	0	0	0	-	-	-	.	-
TCONS_00023572	2	chr10	-	100795561	100795924	Gm38219	NONMMUG051363.1	0	0	0	0	-	-	-	.	-
TCONS_00025002	1	chr10	.	102407552	102408330	.	NONMMUG050281.1	0	0	0	0	-	-	-	.	-
TCONS_00025003	1	chr10	.	102411106	102411779	.	.	0	0	0	0	-	-	-	.	-
TCONS_00025004	1	chr10	.	102413137	102415825	.	.	0	0.0158	0	0	-	-	-	.	-
TCONS_00025005	1	chr10	.	102416103	102416606	.	NONMMUG004573.2	0	0	0	0	-	-	-	.	-
TCONS_00025006	1	chr10	.	102416708	102418011	.	NONMMUG004573.2	0	0	0	0	-	-	-	.	-
TCONS_00025007	1	chr10	.	102548611	102551128	.	.	1.4157	1.4406	4.1038	3.2392	-	-	-	.	-
TCONS_00025008	1	chr10	.	103032757	103033753	.	.	0.1979	0.505	1.7189	1.022	-	-	-	.	-
TCONS_00025009	1	chr10	.	103348691	103349327	.	.	0	0	0	0	-	-	-	.	-
TCONS_00025010	1	chr10	.	103351261	103351914	.	.	0	0	0	0	-	-	-	.	-
TCONS_00025011	1	chr10	.	103354767	103356091	.	.	0	0	0	0.0252	-	-	-	.	-
TCONS_00025012	1	chr10	.	103356315	103356580	.	.	0	0	0	0	-	-	-	.	-
TCONS_00025013	1	chr10	.	103357192	103357458	.	.	0	0	0	0	-	-	-	.	-
TCONS_00025015	1	chr10	.	103363074	103363534	.	.	0	0	0	0	-	-	-	.	-
TCONS_00025016	1	chr10	.	103364232	103365547	.	.	0	0.0902	0.0612	0.0981	-	-	-	.	-
TCONS_00025017	1	chr10	.	103365752	103367773	.	.	0.0285	0.1325	0.132	0.2708	-	-	-	.	-
TCONS_00023596	1	chr10	-	105142236	105142942	Gm36997	NONMMUG051375.1	0.0278	0	0	0	-	-	-	.	-
TCONS_00025018	1	chr10	.	105850273	105851920	.	.	0.1518	0.3365	0.6014	0.8864	-	-	-	.	-
TCONS_00023633	1	chr10	-	107200885	107201194	.	NONMMUG004610.2	0.5982	0.6835	0	0.1128	-	-	-	.	-
TCONS_00023633	2	chr10	-	107201871	107201958	.	NONMMUG004610.2	0.5982	0.6835	0	0.1128	-	-	-	.	-
TCONS_00023633	3	chr10	-	107205216	107205395	.	NONMMUG004610.2	0.5982	0.6835	0	0.1128	-	-	-	.	-
TCONS_00023635	1	chr10	-	107200885	107201194	.	NONMMUG004610.2	1.2535	1.015	0.4227	0	-	-	-	.	-
TCONS_00023635	2	chr10	-	107201871	107201958	.	NONMMUG004610.2	1.2535	1.015	0.4227	0	-	-	-	.	-
TCONS_00023635	3	chr10	-	107203037	107203111	.	NONMMUG004610.2	1.2535	1.015	0.4227	0	-	-	-	.	-
TCONS_00023635	4	chr10	-	107205216	107205395	.	NONMMUG004610.2	1.2535	1.015	0.4227	0	-	-	-	.	-
TCONS_00023636	1	chr10	-	107200885	107201194	.	.	0.2258	0.0019	0.141	0	-	-	-	.	-
TCONS_00023636	2	chr10	-	107201871	107201960	.	.	0.2258	0.0019	0.141	0	-	-	-	.	-
TCONS_00023636	3	chr10	-	107203039	107203111	.	.	0.2258	0.0019	0.141	0	-	-	-	.	-
TCONS_00023636	4	chr10	-	107205216	107205395	.	.	0.2258	0.0019	0.141	0	-	-	-	.	-
TCONS_00025020	1	chr10	.	107266643	107268967	.	NONMMUG004611.2	0.2859	0.1563	0.2882	0.2385	-	-	-	.	-
TCONS_00023637	1	chr10	-	107269201	107269669	.	.	0.0801	0.0167	0.0161	0	-	-	-	.	-
TCONS_00023637	2	chr10	-	107270362	107270977	.	.	0.0801	0.0167	0.0161	0	-	-	-	.	-
TCONS_00023637	3	chr10	-	107271294	107271765	.	.	0.0801	0.0167	0.0161	0	-	-	-	.	-
TCONS_00023640	1	chr10	-	107436421	107437359	Gm38117	NONMMUG051383.1	0	0	0	0	-	-	-	.	-
TCONS_00025021	1	chr10	.	108323498	108323911	.	NONMMUG051386.1	0.8043	0.7973	3.6631	1.5006	-	-	-	.	-
TCONS_00025022	1	chr10	.	108448315	108448936	.	NONMMUG004625.3	0.1632	0.0516	0.2358	0.2155	-	-	-	.	-
TCONS_00025023	1	chr10	.	108449106	108450904	.	NONMMUG004625.3	0.0135	0	0.0555	0.0538	-	-	-	.	-
TCONS_00025024	1	chr10	.	108450989	108451190	.	NONMMUG004625.3	0	0	0.9288	0	-	-	-	.	-
TCONS_00025025	1	chr10	.	108451426	108452776	.	NONMMUG004625.3	0.0555	0.0571	0.1771	0.3362	-	-	-	.	-
TCONS_00019011	1	chr10	+	109012641	109013292	.	NONMMUG004645.2	0.3759	0.2849	0.4642	0.2573	-	-	-	.	-
TCONS_00025026	1	chr10	.	109181190	109182496	.	.	0.2525	0	0	0	-	-	-	.	-
TCONS_00025027	1	chr10	.	109184021	109184972	.	.	0.2925	0	0	0	-	-	-	.	-
TCONS_00019013	1	chr10	+	109230648	109231380	.	.	2.1216	0.3234	0.058	0.0585	+	-	-	.	-
TCONS_00019014	1	chr10	+	109641036	109641703	.	.	0.1289	0.0267	0	0.0137	-	-	-	.	-
TCONS_00019014	2	chr10	+	109642014	109642177	.	.	0.1289	0.0267	0	0.0137	-	-	-	.	-
TCONS_00019014	3	chr10	+	109646272	109646429	.	.	0.1289	0.0267	0	0.0137	-	-	-	.	-
TCONS_00019014	4	chr10	+	109647353	109647380	.	.	0.1289	0.0267	0	0.0137	-	-	-	.	-
TCONS_00019014	5	chr10	+	109648189	109648868	.	.	0.1289	0.0267	0	0.0137	-	-	-	.	-
TCONS_00019015	1	chr10	+	109641036	109641703	.	.	0	0	0	0	-	-	-	.	-
TCONS_00019015	2	chr10	+	109642014	109642177	.	.	0	0	0	0	-	-	-	.	-
TCONS_00019015	3	chr10	+	109646272	109646429	.	.	0	0	0	0	-	-	-	.	-
TCONS_00019015	4	chr10	+	109647353	109648868	.	.	0	0	0	0	-	-	-	.	-
TCONS_00019016	1	chr10	+	109641126	109641703	.	.	0.2619	0	0.2438	0	-	-	-	.	-
TCONS_00019016	2	chr10	+	109646272	109646429	.	.	0.2619	0	0.2438	0	-	-	-	.	-
TCONS_00019016	3	chr10	+	109647353	109648868	.	.	0.2619	0	0.2438	0	-	-	-	.	-
TCONS_00019017	1	chr10	+	109641126	109641704	.	.	0.5627	0	0	0	+	-	-	.	-
TCONS_00019017	2	chr10	+	109642015	109642177	.	.	0.5627	0	0	0	+	-	-	.	-
TCONS_00019017	3	chr10	+	109646272	109646429	.	.	0.5627	0	0	0	+	-	-	.	-
TCONS_00019017	4	chr10	+	109647353	109648868	.	.	0.5627	0	0	0	+	-	-	.	-
TCONS_00019018	1	chr10	+	109641215	109641703	.	.	0.6897	0	0.2428	0	+	-	-	.	-
TCONS_00019018	2	chr10	+	109642014	109642177	.	.	0.6897	0	0.2428	0	+	-	-	.	-
TCONS_00019018	3	chr10	+	109646272	109646429	.	.	0.6897	0	0.2428	0	+	-	-	.	-
TCONS_00019018	4	chr10	+	109647230	109648868	.	.	0.6897	0	0.2428	0	+	-	-	.	-
TCONS_00019019	1	chr10	+	109641231	109641709	.	.	1.028	0.0253	0	0	+	-	-	.	-
TCONS_00019019	2	chr10	+	109642020	109642177	.	.	1.028	0.0253	0	0	+	-	-	.	-
TCONS_00019019	3	chr10	+	109646272	109646429	.	.	1.028	0.0253	0	0	+	-	-	.	-
TCONS_00019019	4	chr10	+	109647353	109648868	.	.	1.028	0.0253	0	0	+	-	-	.	-
TCONS_00025029	1	chr10	.	111102988	111103330	.	.	0	0	0	0	-	-	-	.	-
TCONS_00025030	1	chr10	.	111597160	111597620	.	NONMMUG050342.2	0	0	0	0	-	-	-	.	-
TCONS_00025031	1	chr10	.	111597817	111598489	.	NONMMUG050342.2	0	0	0	0	-	-	-	.	-
TCONS_00025032	1	chr10	.	111598594	111598923	.	NONMMUG050342.2	0	0	0	0	-	-	-	.	-
TCONS_00019073	1	chr10	+	111599289	111599306	.	.	0	0	0	0	-	-	-	.	-
TCONS_00019073	2	chr10	+	111607991	111608083	.	.	0	0	0	0	-	-	-	.	-
TCONS_00019073	3	chr10	+	111608484	111608936	.	.	0	0	0	0	-	-	-	.	-
TCONS_00025033	1	chr10	.	111599454	111600813	.	.	0	0	0	0.0278	-	-	-	.	-
TCONS_00025034	1	chr10	.	111604567	111604915	.	.	0	0	0	0	-	-	-	.	-
TCONS_00025035	1	chr10	.	111606335	111607155	.	.	0	0	0	0.0562	-	-	-	.	-
TCONS_00019074	1	chr10	+	111607811	111608083	.	.	0	0.056	0	0	-	-	-	.	-
TCONS_00019074	2	chr10	+	111608484	111608707	.	.	0	0.056	0	0	-	-	-	.	-
TCONS_00019074	3	chr10	+	111609000	111609340	.	.	0	0.056	0	0	-	-	-	.	-
TCONS_00025036	1	chr10	.	111775914	111776816	.	.	1.9548	1.8281	1.5533	1.6067	-	-	-	.	-
TCONS_00025037	1	chr10	.	111777470	111778037	.	.	2.8721	1.6323	0.7901	1.2079	-	-	-	.	-
TCONS_00025038	1	chr10	.	111782047	111782517	.	.	22.226	18.1796	7.3069	10.0827	-	-	+	.	-
TCONS_00025039	1	chr10	.	111783485	111784159	.	.	0.4979	0.4318	0.4924	0.6654	-	-	-	.	-
TCONS_00019127	1	chr10	+	113996647	113997250	Gm38333	NONMMUG050363.1	0	0	0	0	-	-	-	.	-
TCONS_00019128	1	chr10	+	114350474	114350788	Gm38281	NONMMUG050366.1	0	0	0	0	-	-	-	.	-
TCONS_00025041	1	chr10	.	114387205	114387651	.	NONMMUG051483.1	0	0	0	0	-	-	-	.	-
TCONS_00025042	1	chr10	.	114392229	114392719	.	NONMMUG051485.1	0	0	0	0	-	-	-	.	-
TCONS_00019132	1	chr10	+	114801399	114802288	Gm15723	.	0	0.0241	0	0	-	-	-	.	-
TCONS_00019132	2	chr10	+	114816785	114817571	Gm15723	.	0	0.0241	0	0	-	-	-	.	-
TCONS_00025043	1	chr10	.	114821327	114821730	.	NONMMUG050367.1	0	0.763	0.2178	0.8072	-	-	-	.	-
TCONS_00025044	1	chr10	.	114822443	114822868	.	NONMMUG050367.1	0	0.4698	0.3721	0.754	-	-	-	.	-
TCONS_00025045	1	chr10	.	115283968	115285142	.	.	0.1445	0.4154	0.1151	0.0792	-	-	-	.	-
TCONS_00025046	1	chr10	.	115285457	115285790	.	.	1.8515	2.0773	0	0.6153	-	-	+	.	-
TCONS_00025047	1	chr10	.	115287078	115287823	.	.	9.3757	9.5404	9.5822	12.7356	-	-	-	.	-
TCONS_00025050	1	chr10	.	116414906	116415621	.	.	0.4086	2.6337	1.518	2.4428	-	-	-	.	-
TCONS_00019213	1	chr10	+	116950551	116951121	.	.	0.1693	0.1045	0.1765	0.1655	-	-	-	.	-
TCONS_00025051	1	chr10	.	116951946	116952301	.	.	0.3241	0.7587	0.9721	0	-	-	-	.	-
TCONS_00019227	1	chr10	+	117042634	117042673	.	.	0	0	0	0	-	-	-	.	-
TCONS_00019227	2	chr10	+	117043556	117043797	.	.	0	0	0	0	-	-	-	.	-
TCONS_00025053	1	chr10	.	117400959	117401501	.	NONMMUG088259.1	0.1566	1.7576	0.8999	3.9092	-	-	-	.	-
TCONS_00025054	1	chr10	.	117408029	117408382	.	NONMMUG004781.3	1.4154	1.4048	0	1.4229	-	-	-	.	-
TCONS_00025055	1	chr10	.	117409784	117410026	.	NONMMUG004781.3	0.4954	9.6076	8.1304	19.7785	-	-	-	.	-
TCONS_00025056	1	chr10	.	117464890	117465928	.	.	0.0306	0.1375	0.2078	0.037	-	-	-	.	-
TCONS_00019238	1	chr10	+	117503241	117503286	.	.	0.4099	20.6637	0.1098	3.1301	-	+	-	.	-
TCONS_00019238	2	chr10	+	117503580	117504183	.	.	0.4099	20.6637	0.1098	3.1301	-	+	-	.	-
TCONS_00019238	3	chr10	+	117509574	117510428	.	.	0.4099	20.6637	0.1098	3.1301	-	+	-	.	-
TCONS_00019239	1	chr10	+	117503451	117504174	.	.	0	6.3092	0	1.017	-	+	-	.	-
TCONS_00019239	2	chr10	+	117509574	117510428	.	.	0	6.3092	0	1.017	-	+	-	.	-
TCONS_00023882	1	chr10	-	117511253	117511496	.	.	0.6648	542.793	2.5915	128.422	-	+	-	.	-
TCONS_00023883	1	chr10	-	117512826	117513164	.	.	2.0625	134.471	0.464	22.4584	-	+	-	.	-
TCONS_00025057	1	chr10	.	117519706	117520400	.	.	0.0577	1.028	0	0.1343	-	-	-	.	-
TCONS_00025058	1	chr10	.	117520820	117522031	.	.	0.0123	0.7996	0	0.0925	-	-	-	.	-
TCONS_00025059	1	chr10	.	117524147	117524483	.	.	0.8029	13.4408	0	2.2437	-	+	-	.	-
TCONS_00019240	1	chr10	+	117526529	117527369	.	.	0	1.3365	0.051	0.0527	-	+	-	.	-
TCONS_00019240	2	chr10	+	117529948	117530205	.	.	0	1.3365	0.051	0.0527	-	+	-	.	-
TCONS_00025060	1	chr10	.	117846137	117846859	.	.	0.5085	0.8516	0.8552	1.0198	-	-	-	.	-
TCONS_00025061	1	chr10	.	117848047	117849043	.	.	0.2209	0.5462	0.6235	0.7505	-	-	-	.	-
TCONS_00025062	1	chr10	.	117997876	117998187	.	NONMMUG004802.2	0	0	0.6084	0.6616	-	-	-	.	-
TCONS_00025063	1	chr10	.	118000593	118000923	.	NONMMUG004802.2	0	0	0	0	-	-	-	.	-
TCONS_00019254	1	chr10	+	118004938	118005287	Gm37852	NONMMUG050427.1	0	0	0	0	-	-	-	.	-
TCONS_00025064	1	chr10	.	118623077	118623586	.	.	0	0	0	0	-	-	-	.	-
TCONS_00025065	1	chr10	.	118653709	118654769	.	.	0	0.222	0	0.0297	-	-	-	.	-
TCONS_00025066	1	chr10	.	118714245	118715689	.	.	0	0.6211	0.0571	0.0646	-	-	-	.	-
TCONS_00025067	1	chr10	.	118716837	118718773	.	.	0.0067	0.3749	0.0162	0.0443	-	-	-	.	-
TCONS_00025068	1	chr10	.	118721769	118723232	.	.	0	0.8167	0	0.0708	-	-	-	.	-
TCONS_00025069	1	chr10	.	118851905	118852331	.	.	1.6041	0.9029	0.1848	0.6874	-	-	-	.	-
TCONS_00025070	1	chr10	.	118853507	118855347	.	.	0.3003	0.4757	1.0183	0.7277	-	-	-	.	-
TCONS_00025071	1	chr10	.	118874033	118874625	.	.	1.7785	0.2779	0.5086	0.9592	+	-	-	.	-
TCONS_00025072	1	chr10	.	118874845	118875470	.	.	0.7155	0.0448	0.7321	0.6432	+	-	-	.	-
TCONS_00025073	1	chr10	.	119240207	119240756	.	.	2.5956	1.6502	1.3557	1.9243	-	-	-	.	-
TCONS_00019283	1	chr10	+	119441142	119442082	Grip1os3	.	0.2715	0.1921	0.1433	0.1656	-	-	-	.	-
TCONS_00023942	1	chr10	-	119442679	119443165	Gm16321	NONMMUG004841.2	0.3958	0.5579	0.2108	0.4752	-	-	-	.	-
TCONS_00023942	2	chr10	-	119443538	119443624	Gm16321	NONMMUG004841.2	0.3958	0.5579	0.2108	0.4752	-	-	-	.	-
TCONS_00025074	1	chr10	.	120133418	120134145	.	NONMMUG051544.1	0.3165	0.0329	0.1238	0.1741	-	-	-	.	-
TCONS_00025075	1	chr10	.	120137402	120139025	.	.	0.233	0	0.0246	0.0276	-	-	-	.	-
TCONS_00019329	1	chr10	+	120310278	120310373	Gm38141	NONMMUG050443.1	0	0	0	0	-	-	-	.	-
TCONS_00019329	2	chr10	+	120312592	120312812	Gm38141	NONMMUG050443.1	0	0	0	0	-	-	-	.	-
TCONS_00025076	1	chr10	.	120476716	120478993	.	.	0.0738	1.4935	0.8262	2.7109	-	+	-	.	-
TCONS_00025077	1	chr10	.	120479103	120479764	.	.	0.1342	0.8028	0.7585	2.024	-	-	-	.	-
TCONS_00025078	1	chr10	.	120480510	120481347	.	.	0.1114	0.93	0.3803	2.0254	-	-	-	.	-
TCONS_00023977	1	chr10	-	120663252	120663728	Gm38289	NONMMUG051548.1	0.0681	0	0.0863	0.1158	-	-	-	.	-
TCONS_00023977	2	chr10	-	120666898	120667017	Gm38289	NONMMUG051548.1	0.0681	0	0.0863	0.1158	-	-	-	.	-
TCONS_00019337	1	chr10	+	120731815	120732160	Gm37505	NONMMUG050452.1	0	0.0731	0	0	-	-	-	.	-
TCONS_00019337	2	chr10	+	120732741	120732855	Gm37505	NONMMUG050452.1	0	0.0731	0	0	-	-	-	.	-
TCONS_00019342	1	chr10	+	120899157	120899416	Gm4473	NONMMUG004881.2	0.3447	1.1718	1.1102	1.6485	-	-	-	.	-
TCONS_00019342	2	chr10	+	120901492	120901888	Gm4473	NONMMUG004881.2	0.3447	1.1718	1.1102	1.6485	-	-	-	.	-
TCONS_00025079	1	chr10	.	120904218	120904742	.	.	0.9636	1.4234	0.8596	2.2293	-	-	+	.	-
TCONS_00025080	1	chr10	.	120980205	120980712	.	NONMMUG050457.2	0.4262	0.615	1.8598	1.4688	-	-	-	.	-
TCONS_00025082	1	chr10	.	121476408	121477551	.	.	0.1495	0	0.0903	0	-	-	-	.	-
TCONS_00025083	1	chr10	.	121510339	121510625	.	NONMMUG004899.3	0.7054	6.6942	17.6436	8.6712	-	-	-	.	-
TCONS_00025084	1	chr10	.	121525805	121526396	.	NONMMUG004899.3	0.4703	1.0284	3.0719	0.8711	-	-	-	.	-
TCONS_00025085	1	chr10	.	122049543	122050166	.	.	3.2812	0.6274	2.7255	1.4055	+	-	-	.	-
TCONS_00025086	1	chr10	.	122051511	122052198	.	.	2.0335	0.162	2.0725	0.4847	+	-	-	.	-
TCONS_00025087	1	chr10	.	122433597	122433988	.	NONMMUG004914.2	0	0	0	0	-	-	-	.	-
TCONS_00024056	1	chr10	-	122677830	122678581	.	NONMMUG004920.2	0.1218	0.2827	0.1082	0.1578	-	-	-	.	-
TCONS_00025089	1	chr10	.	122980758	122981423	.	NONMMUG088272.1	1.0546	1.8313	4.5409	1.9148	-	-	-	.	-
TCONS_00025090	1	chr10	.	122981635	122981849	.	NONMMUG088272.1	0.5217	3.4684	12.8663	4.9794	-	-	-	.	-
TCONS_00025091	1	chr10	.	122986880	122988123	.	NONMMUG088499.1	0.3886	0.8813	0.9671	1.463	-	-	-	.	-
TCONS_00025092	1	chr10	.	122988275	122988756	.	NONMMUG088499.1	1.1468	1.3215	1.9588	2.2035	-	-	-	.	-
TCONS_00025093	1	chr10	.	122988922	122989517	.	NONMMUG088499.1	0.8218	0.9539	1.4223	1.7672	-	-	-	.	-
TCONS_00025094	1	chr10	.	123107954	123108444	.	.	2.4861	4.4648	2.4033	2.8382	-	-	-	.	-
TCONS_00025095	1	chr10	.	123108641	123110101	.	NONMMUG004936.2	0.4922	1.5719	1.0494	0.9391	-	-	-	.	-
TCONS_00025097	1	chr10	.	126137013	126137410	.	.	0	0	0	0	-	-	-	.	-
TCONS_00025098	1	chr10	.	126137565	126138328	.	.	0	0	0	0	-	-	-	.	-
TCONS_00025099	1	chr10	.	126905709	126905943	.	.	0.1323	0	2.5917	0	-	-	-	.	-
TCONS_00019424	1	chr10	+	126957815	126958145	.	.	0.0275	0.0706	0.4365	0.0785	-	-	-	.	-
TCONS_00019424	2	chr10	+	126964242	126964598	.	.	0.0275	0.0706	0.4365	0.0785	-	-	-	.	-
TCONS_00025100	1	chr10	.	126958446	126958809	.	.	0	0	0	0.2892	-	-	-	.	-
TCONS_00025101	1	chr10	.	126959462	126960382	.	.	0.1037	0.0213	0.0893	0.174	-	-	-	.	-
TCONS_00025102	1	chr10	.	126960503	126960810	.	NONMMUG004974.2	0.226	0	1.2982	1.4119	-	-	-	.	-
TCONS_00025103	1	chr10	.	126961737	126961942	.	.	0.1848	0	0	0	-	-	-	.	-
TCONS_00025104	1	chr10	.	126962010	126962675	.	NONMMUG050502.1	0.1376	0.0801	0.4434	0.2021	-	-	-	.	-
TCONS_00025105	1	chr10	.	126970190	126970542	.	.	2.2154	0	0	0	-	-	-	.	-
TCONS_00025106	1	chr10	.	126970918	126971173	.	.	0.1875	0.3594	1.2597	0	-	-	-	.	-
TCONS_00019461	1	chr10	+	127060316	127061515	.	.	0.6616	0.9218	13.6358	3.0144	-	-	-	.	-
TCONS_00025107	1	chr10	.	127076072	127077076	.	NONMMUG004980.2	0.0794	0.1128	0.0796	0.0849	-	-	-	.	-
TCONS_00025108	1	chr10	.	127145559	127145964	.	NONMMUG004983.3	0	0	0	0	-	-	-	.	-
TCONS_00025109	1	chr10	.	127371446	127372100	.	.	0	0	0	0	-	-	-	.	-
TCONS_00025110	1	chr10	.	127373455	127374141	.	.	0	0	0	0	-	-	-	.	-
TCONS_00025111	1	chr10	.	127879494	127880564	.	.	0	0.0219	0	0.0417	-	-	-	.	-
TCONS_00024283	1	chr10	-	127936284	127937472	.	.	0.04	0.8543	0.2925	0.2297	-	-	-	.	-
TCONS_00024284	1	chr10	-	127936284	127937164	.	.	0	0	0	0.0678	-	-	-	.	-
TCONS_00024284	2	chr10	-	127938484	127938639	.	.	0	0	0	0.0678	-	-	-	.	-
TCONS_00024284	3	chr10	-	127939078	127939305	.	.	0	0	0	0.0678	-	-	-	.	-
TCONS_00024285	1	chr10	-	127936284	127936463	.	.	0.0203	1.9524	0.1788	0.6212	-	+	-	.	-
TCONS_00024285	2	chr10	-	127938484	127938639	.	.	0.0203	1.9524	0.1788	0.6212	-	+	-	.	-
TCONS_00024285	3	chr10	-	127939078	127939448	.	.	0.0203	1.9524	0.1788	0.6212	-	+	-	.	-
TCONS_00025113	1	chr10	.	128051581	128051913	.	.	2.0494	0.4603	0.4375	0.6232	-	-	-	.	-
TCONS_00025114	1	chr10	.	128212894	128213663	.	.	0	0	0.051	0.0494	-	-	-	.	-
TCONS_00025115	1	chr10	.	128370599	128370801	.	.	0.3983	3.431	8.8964	6.5627	-	-	-	.	-
TCONS_00025116	1	chr10	.	128446486	128446851	.	.	14.4957	7.5452	14.2209	10.476	-	-	-	.	-
TCONS_00025118	1	chr10	.	128653547	128654402	.	.	1.186	0.1259	1.401	0.5598	-	-	-	.	-
TCONS_00025119	1	chr10	.	128674634	128675078	.	NONMMUG088284.1	3.5489	1.7824	2.148	1.0267	+	-	-	.	-
TCONS_00019843	1	chr10	+	128880422	128881040	.	.	0.9452	6.8399	3.8928	4.4219	-	-	-	.	-
TCONS_00019856	1	chr10	+	128971197	128971327	9030616G12Rik	NONMMUG005073.3	0.0183	0	0.1843	0	-	-	-	.	-
TCONS_00019856	2	chr10	+	128977603	128979716	9030616G12Rik	NONMMUG005073.3	0.0183	0	0.1843	0	-	-	-	.	-
TCONS_00019857	1	chr10	+	128977729	128977871	9030616G12Rik	.	0.0095	0	0	0.0588	-	-	-	.	-
TCONS_00019857	2	chr10	+	128978214	128979716	9030616G12Rik	.	0.0095	0	0	0.0588	-	-	-	.	-
TCONS_00025120	1	chr10	.	128980959	128982589	.	NONMMUG005073.3	0	0	0.0218	0	-	-	-	.	-
TCONS_00025121	1	chr10	.	128982744	128983085	.	NONMMUG005073.3	0.6491	1.1478	8.4018	5.3279	-	-	-	.	-
TCONS_00025126	1	chr10	.	130379774	130381140	.	.	1.5524	0	0.2656	0	+	-	-	.	-
TCONS_00025127	1	chr10	.	130381257	130381669	.	.	5.0154	0	0.2305	0	+	-	-	.	-
TCONS_00025128	1	chr10	.	130381776	130382275	.	NONMMUG005077.2	12.0432	0	1.8046	0	+	-	-	.	-
TCONS_00025129	1	chr10	.	130442325	130443003	.	.	8.2923	0.1505	1.4048	0.7884	+	-	-	.	-
TCONS_00024681	1	chr10	-	130538522	130541230	.	NONMMUG005076.3	0.4609	0.2824	0.2758	0.4088	-	-	-	.	-
TCONS_00024681	2	chr10	-	130541932	130542246	.	NONMMUG005076.3	0.4609	0.2824	0.2758	0.4088	-	-	-	.	-
TCONS_00025131	1	chr10	.	130542326	130542626	.	NONMMUG005080.2	2.5923	0.3877	0	0	-	-	-	.	-
TCONS_00025132	1	chr10	.	130576834	130577572	.	.	0.5609	0.6263	1.6874	1.4232	-	-	-	.	-
TCONS_00041635	1	chr11	.	3287428	3288425	.	.	0.103	0.2574	0.3455	0.5856	-	-	-	.	-
TCONS_00041636	1	chr11	.	3508289	3509051	.	.	0	0.0365	0	0	-	-	-	.	-
TCONS_00025236	1	chr11	+	3640326	3641467	Tug1	.	0	0	0	0	-	-	-	.	-
TCONS_00025236	2	chr11	+	3641565	3642980	Tug1	.	0	0	0	0	-	-	-	.	-
TCONS_00041637	1	chr11	.	4052116	4052591	.	.	1.3658	1.1586	2.415	0.8706	-	-	-	.	-
TCONS_00025336	1	chr11	+	4274089	4274511	Gm11959	NONMMUG005150.2	0.1473	0.0965	0.1173	0.1619	-	-	-	.	-
TCONS_00025336	2	chr11	+	4274959	4275040	Gm11959	NONMMUG005150.2	0.1473	0.0965	0.1173	0.1619	-	-	-	.	-
TCONS_00025336	3	chr11	+	4281714	4281931	Gm11959	NONMMUG005150.2	0.1473	0.0965	0.1173	0.1619	-	-	-	.	-
TCONS_00041638	1	chr11	.	4476677	4478145	.	.	0.2167	0.3285	0.7635	0.4257	-	-	-	.	-
TCONS_00033137	1	chr11	-	4625376	4625503	Gm11961	NONMMUG005161.2	0.1773	0	0.2224	0	-	-	-	.	-
TCONS_00033137	2	chr11	-	4626419	4626935	Gm11961	NONMMUG005161.2	0.1773	0	0.2224	0	-	-	-	.	-
TCONS_00033137	3	chr11	-	4629418	4629477	Gm11961	NONMMUG005161.2	0.1773	0	0.2224	0	-	-	-	.	-
TCONS_00033137	4	chr11	-	4629957	4630011	Gm11961	NONMMUG005161.2	0.1773	0	0.2224	0	-	-	-	.	-
TCONS_00041639	1	chr11	.	4952390	4953226	.	.	0.266	0.5309	0.2555	0.3832	-	-	-	.	-
TCONS_00041640	1	chr11	.	4966592	4967506	.	.	0.2365	0.2848	0.137	0.258	-	-	-	.	-
TCONS_00041641	1	chr11	.	5491167	5491425	.	NONMMUG005201.2	1.3994	2.7198	3.723	2.3514	-	-	-	.	-
TCONS_00041642	1	chr11	.	5491819	5492310	.	NONMMUG005201.2	1.5887	0.7113	0.3881	0.5256	-	-	-	.	-
TCONS_00041643	1	chr11	.	5497983	5498182	.	.	0.307	0.3691	0	0.8407	-	-	-	.	-
TCONS_00025436	1	chr11	+	5498465	5498974	Gm11963	.	0.2591	0.3112	0.1906	0.3233	-	-	-	.	-
TCONS_00025436	2	chr11	+	5499054	5499939	Gm11963	.	0.2591	0.3112	0.1906	0.3233	-	-	-	.	-
TCONS_00041644	1	chr11	.	5516636	5517271	.	NONMMUG088814.1	0.7311	0.6813	1.8226	1.884	-	-	-	.	-
TCONS_00025491	1	chr11	+	5856100	5856710	.	.	0.1103	0.101	0.0957	0.0435	-	-	-	.	-
TCONS_00025491	2	chr11	+	5861072	5861577	.	.	0.1103	0.101	0.0957	0.0435	-	-	-	.	-
TCONS_00025491	3	chr11	+	5861727	5861769	.	.	0.1103	0.101	0.0957	0.0435	-	-	-	.	-
TCONS_00041645	1	chr11	.	6086369	6087945	.	NONMMUG052804.1	0.0486	0.2136	0.1856	0.2445	-	-	-	.	-
TCONS_00041646	1	chr11	.	6095973	6096206	.	NONMMUG005231.3	2.0705	14.9667	20.5762	42.6026	-	-	-	.	-
TCONS_00041647	1	chr11	.	6096474	6096735	.	NONMMUG005231.3	1.5722	14.146	20.6305	26.0632	-	-	-	.	-
TCONS_00041648	1	chr11	.	6097952	6100019	.	.	0.6281	1.6077	1.2089	1.634	-	-	-	.	-
TCONS_00041649	1	chr11	.	6100223	6102364	.	NONMMUG005231.3	0.4183	1.2225	1.1902	1.249	-	-	-	.	-
TCONS_00041650	1	chr11	.	6253176	6253867	.	.	0.065	0.3144	0.0691	0.2166	-	-	-	.	-
TCONS_00041651	1	chr11	.	6290134	6290540	.	.	4.3721	5.2668	3.846	4.0217	-	-	+	.	-
TCONS_00041652	1	chr11	.	6358702	6358928	.	.	1.2881	11.7421	0	0	-	-	-	.	-
TCONS_00033455	1	chr11	-	7270351	7270919	Gm11986	NONMMUG005282.2	0.0204	0.0872	0.0873	0.0924	-	-	-	.	-
TCONS_00033455	2	chr11	-	7289505	7290374	Gm11986	NONMMUG005282.2	0.0204	0.0872	0.0873	0.0924	-	-	-	.	-
TCONS_00041653	1	chr11	.	7408054	7409709	.	.	0.6268	0.9011	2.0336	1.5252	-	-	+	.	-
TCONS_00041654	1	chr11	.	8338086	8339593	.	NONMMUG052811.1	0.2781	0.3006	1.1027	0.876	-	-	-	.	-
TCONS_00041655	1	chr11	.	9012120	9012423	.	.	0.5116	26.3982	5.9299	6.0411	-	-	-	.	-
TCONS_00033506	1	chr11	-	9705261	9705623	Gm36954	NONMMUG052817.1	0	0	0	0	-	-	-	.	-
TCONS_00033513	1	chr11	-	11642203	11642702	Gm11999	NONMMUG005315.2	0	0.1161	0.0592	0	-	-	-	.	-
TCONS_00033513	2	chr11	-	11653225	11653353	Gm11999	NONMMUG005315.2	0	0.1161	0.0592	0	-	-	-	.	-
TCONS_00033513	3	chr11	-	11653612	11653684	Gm11999	NONMMUG005315.2	0	0.1161	0.0592	0	-	-	-	.	-
TCONS_00033513	4	chr11	-	11685290	11685400	Gm11999	NONMMUG005315.2	0	0.1161	0.0592	0	-	-	-	.	-
TCONS_00025673	1	chr11	+	16037793	16038428	Gm37319	NONMMUG051767.1	0	0	0	0	-	-	-	.	-
TCONS_00033618	1	chr11	-	16935154	16935841	Eldr	.	0	0	0	0	-	-	-	.	-
TCONS_00033618	2	chr11	-	16936455	16936564	Eldr	.	0	0	0	0	-	-	-	.	-
TCONS_00033618	3	chr11	-	16937373	16937484	Eldr	.	0	0	0	0	-	-	-	.	-
TCONS_00033618	4	chr11	-	16938585	16938625	Eldr	.	0	0	0	0	-	-	-	.	-
TCONS_00033618	5	chr11	-	16950882	16950930	Eldr	.	0	0	0	0	-	-	-	.	-
TCONS_00033618	6	chr11	-	16951020	16951282	Eldr	.	0	0	0	0	-	-	-	.	-
TCONS_00033619	1	chr11	-	16935154	16936564	Eldr	.	0	0	0.0705	0	-	-	-	.	-
TCONS_00033619	2	chr11	-	16937373	16937484	Eldr	.	0	0	0.0705	0	-	-	-	.	-
TCONS_00033619	3	chr11	-	16938585	16938625	Eldr	.	0	0	0.0705	0	-	-	-	.	-
TCONS_00033619	4	chr11	-	16950882	16950930	Eldr	.	0	0	0.0705	0	-	-	-	.	-
TCONS_00033619	5	chr11	-	16951020	16951282	Eldr	.	0	0	0.0705	0	-	-	-	.	-
TCONS_00033623	1	chr11	-	16935629	16935841	Eldr	NONMMUG005359.3	0	0	0	0	-	-	-	.	-
TCONS_00033623	2	chr11	-	16936455	16936564	Eldr	NONMMUG005359.3	0	0	0	0	-	-	-	.	-
TCONS_00033623	3	chr11	-	16937373	16937484	Eldr	NONMMUG005359.3	0	0	0	0	-	-	-	.	-
TCONS_00033623	4	chr11	-	16950882	16950930	Eldr	NONMMUG005359.3	0	0	0	0	-	-	-	.	-
TCONS_00033623	5	chr11	-	16951020	16951282	Eldr	NONMMUG005359.3	0	0	0	0	-	-	-	.	-
TCONS_00033627	1	chr11	-	16939187	16939647	Eldr	.	0	0	0	0	-	-	-	.	-
TCONS_00033627	2	chr11	-	16950882	16950930	Eldr	.	0	0	0	0	-	-	-	.	-
TCONS_00033627	3	chr11	-	16951020	16951282	Eldr	.	0	0	0	0	-	-	-	.	-
TCONS_00041656	1	chr11	.	17157914	17159147	.	.	0.3091	0.6546	0.4068	0.6312	-	-	-	.	-
TCONS_00025732	1	chr11	+	18095986	18098729	Gm12018	NONMMUG005372.2	0.381	0.2614	0.5965	0.3964	-	-	-	.	-
TCONS_00025732	2	chr11	+	18101373	18101486	Gm12018	NONMMUG005372.2	0.381	0.2614	0.5965	0.3964	-	-	-	.	-
TCONS_00025732	3	chr11	+	18102868	18103384	Gm12018	NONMMUG005372.2	0.381	0.2614	0.5965	0.3964	-	-	-	.	-
TCONS_00025733	1	chr11	+	18436242	18436836	Gm37869	NONMMUG051809.1	0	0	0	0	-	-	-	.	-
TCONS_00033659	1	chr11	-	18845851	18847354	8430419K02Rik	.	0	0.1836	0	0.1064	-	-	-	.	-
TCONS_00033659	2	chr11	-	18872002	18872155	8430419K02Rik	.	0	0.1836	0	0.1064	-	-	-	.	-
TCONS_00033662	1	chr11	-	18853939	18854405	8430419K02Rik	NONMMUG005383.2	0.2324	0.1702	0.3169	0.1629	-	-	-	.	-
TCONS_00033662	2	chr11	-	18859950	18860115	8430419K02Rik	NONMMUG005383.2	0.2324	0.1702	0.3169	0.1629	-	-	-	.	-
TCONS_00033663	1	chr11	-	18854043	18854405	8430419K02Rik	NONMMUG005383.2	0.2599	0.1568	0.479	0.1426	-	-	-	.	-
TCONS_00033663	2	chr11	-	18868549	18868649	8430419K02Rik	NONMMUG005383.2	0.2599	0.1568	0.479	0.1426	-	-	-	.	-
TCONS_00033663	3	chr11	-	18874161	18874309	8430419K02Rik	NONMMUG005383.2	0.2599	0.1568	0.479	0.1426	-	-	-	.	-
TCONS_00041657	1	chr11	.	19025276	19026379	.	.	0.0834	0.0194	0.6567	0	-	-	-	.	-
TCONS_00033688	1	chr11	-	19116579	19117434	Gm37439	NONMMUG052864.1	0	0	0	0	-	-	-	.	-
TCONS_00041658	1	chr11	.	19919273	19919981	.	NONMMUG005405.2	0.2336	0.4587	0.4331	0.2672	-	-	-	.	-
TCONS_00041659	1	chr11	.	20033635	20034146	.	NONMMUG052874.1	0	0.1918	0.2286	0	-	-	-	.	-
TCONS_00041660	1	chr11	.	20034452	20035039	.	NONMMUG052874.1	0	0.0891	0.0913	0.2511	-	-	-	.	-
TCONS_00041661	1	chr11	.	20035464	20036271	.	NONMMUG052874.1	0	0.0599	0.1125	0.0535	-	-	-	.	-
TCONS_00041662	1	chr11	.	20038641	20039251	.	NONMMUG052874.1	0	0	0	0.1697	-	-	-	.	-
TCONS_00025748	1	chr11	+	20114360	20114944	.	.	0.2724	0	0.4441	0.7974	-	-	-	.	-
TCONS_00025748	2	chr11	+	20115847	20116506	.	.	0.2724	0	0.4441	0.7974	-	-	-	.	-
TCONS_00033704	1	chr11	-	20145567	20145694	Gm12031	NONMMUG005417.2	0.3682	0.4183	1.7904	0.6885	-	-	-	.	-
TCONS_00033704	2	chr11	-	20145846	20146344	Gm12031	NONMMUG005417.2	0.3682	0.4183	1.7904	0.6885	-	-	-	.	-
TCONS_00041663	1	chr11	.	20340220	20340557	.	.	9.1177	9.2926	5.7067	7.9874	-	-	+	.	-
TCONS_00041664	1	chr11	.	20341271	20341635	.	.	8.065	8.5576	5.4903	3.7707	-	-	+	.	-
TCONS_00041665	1	chr11	.	20454155	20454685	.	NONMMUG005433.2	0	0.193	0	0.6856	-	-	-	.	-
TCONS_00041666	1	chr11	.	20455744	20456008	.	NONMMUG005433.2	0	1.1141	0	4.9811	-	-	-	.	-
TCONS_00041667	1	chr11	.	20513139	20513572	.	NONMMUG052893.1	0	0	0	0.1827	-	-	-	.	-
TCONS_00041668	1	chr11	.	20514420	20515467	.	NONMMUG052893.1	0.0305	0.0675	0.0354	0.0958	-	-	-	.	-
TCONS_00041669	1	chr11	.	20521204	20521694	.	NONMMUG052894.1	0	0	0	0.1216	-	-	-	.	-
TCONS_00041670	1	chr11	.	20522348	20522636	.	NONMMUG052894.1	0	0	0	0.8482	-	-	-	.	-
TCONS_00041671	1	chr11	.	20522836	20523462	.	.	0	0	0.1575	0.1045	-	-	-	.	-
TCONS_00041672	1	chr11	.	20528992	20529575	.	NONMMUG052893.1	0	0.1531	0	0	-	-	-	.	-
TCONS_00041673	1	chr11	.	20531685	20532369	.	NONMMUG052893.1	0.0746	0.5407	0.1999	0.1384	-	-	-	.	-
TCONS_00041674	1	chr11	.	20895137	20897062	.	.	0.0354	0.4744	1.4589	0.2002	-	-	-	.	-
TCONS_00041675	1	chr11	.	21044917	21046788	.	.	0.0072	0.8685	0.7735	0.286	-	-	-	.	-
TCONS_00041676	1	chr11	.	21048861	21049973	.	.	0.0241	0.6383	0.7818	0.4404	-	-	-	.	-
TCONS_00041677	1	chr11	.	21050758	21052693	.	.	0	0.3171	0.2687	0.0654	-	-	-	.	-
TCONS_00041678	1	chr11	.	22499385	22499924	.	NONMMUG052909.1	0.4178	0.1124	0.8996	0.8612	-	-	-	.	-
TCONS_00025832	1	chr11	+	22617408	22617830	Gm12052	NONMMUG005499.2	0.0666	0.1525	0.2602	0.1224	-	-	-	.	-
TCONS_00025832	2	chr11	+	22617978	22618487	Gm12052	NONMMUG005499.2	0.0666	0.1525	0.2602	0.1224	-	-	-	.	-
TCONS_00033841	1	chr11	-	22729897	22730399	Gm12055	NONMMUG005503.2	0	0	0	0	-	-	-	.	-
TCONS_00033841	2	chr11	-	22732697	22732986	Gm12055	NONMMUG005503.2	0	0	0	0	-	-	-	.	-
TCONS_00041680	1	chr11	.	23046634	23048862	.	.	0.1116	0.417	0.5899	0.5124	-	-	-	.	-
TCONS_00041681	1	chr11	.	23049102	23049860	.	.	0.1149	0.355	1.3403	0.161	-	-	-	.	-
TCONS_00025873	1	chr11	+	23067998	23068406	Gm12059	.	0.5897	0.5662	0.8469	0.5247	-	-	-	.	-
TCONS_00025873	2	chr11	+	23072879	23075574	Gm12059	.	0.5897	0.5662	0.8469	0.5247	-	-	-	.	-
TCONS_00025874	1	chr11	+	23152140	23152237	1700061J23Rik	NONMMUG005520.2	0	0	0	0	-	-	-	.	-
TCONS_00025874	2	chr11	+	23165171	23165311	1700061J23Rik	NONMMUG005520.2	0	0	0	0	-	-	-	.	-
TCONS_00025874	3	chr11	+	23166078	23166375	1700061J23Rik	NONMMUG005520.2	0	0	0	0	-	-	-	.	-
TCONS_00041682	1	chr11	.	23213111	23213626	.	.	4.1029	0.731	0.2329	0.1045	+	-	-	.	-
TCONS_00041683	1	chr11	.	23304564	23305164	.	NONMMUG005524.2	1.3316	1.1637	2.2492	3.8003	-	-	-	.	-
TCONS_00041685	1	chr11	.	24033314	24034275	.	NONMMUG005547.2	0.046	0.5641	0.1183	0.491	-	-	-	.	-
TCONS_00041686	1	chr11	.	24036573	24036899	.	NONMMUG005547.2	0.782	2.0374	1.0996	4.1632	-	-	-	.	-
TCONS_00041687	1	chr11	.	24037533	24039537	.	NONMMUG052937.1	0.1304	0.3413	0.2616	0.3528	-	-	-	.	-
TCONS_00041688	1	chr11	.	24039857	24040825	.	NONMMUG052938.1	0.0886	0.6581	0.317	0.5504	-	-	-	.	-
TCONS_00033952	1	chr11	-	24198737	24199128	Gm12065	NONMMUG005561.2	0	0	0.0733	0	-	-	-	.	-
TCONS_00033952	2	chr11	-	24202361	24202624	Gm12065	NONMMUG005561.2	0	0	0.0733	0	-	-	-	.	-
TCONS_00033956	1	chr11	-	24721006	24723311	Gm10466	NONMMUG005566.2	0	0.0192	0	0	-	-	-	.	-
TCONS_00033956	2	chr11	-	24726163	24726263	Gm10466	NONMMUG005566.2	0	0.0192	0	0	-	-	-	.	-
TCONS_00033956	3	chr11	-	24730664	24730722	Gm10466	NONMMUG005566.2	0	0.0192	0	0	-	-	-	.	-
TCONS_00033957	1	chr11	-	24903983	24904103	Gm12665	NONMMUG005568.2	0	0	0	0	-	-	-	.	-
TCONS_00033957	2	chr11	-	24909673	24909730	Gm12665	NONMMUG005568.2	0	0	0	0	-	-	-	.	-
TCONS_00033957	3	chr11	-	24919523	24919621	Gm12665	NONMMUG005568.2	0	0	0	0	-	-	-	.	-
TCONS_00033957	4	chr11	-	24924995	24925140	Gm12665	NONMMUG005568.2	0	0	0	0	-	-	-	.	-
TCONS_00033957	5	chr11	-	24926001	24926050	Gm12665	NONMMUG005568.2	0	0	0	0	-	-	-	.	-
TCONS_00025951	1	chr11	+	25301263	25301358	Gm12069	NONMMUG005569.2	0	0	0	0	-	-	-	.	-
TCONS_00025951	2	chr11	+	25321459	25321528	Gm12069	NONMMUG005569.2	0	0	0	0	-	-	-	.	-
TCONS_00025951	3	chr11	+	25322147	25322786	Gm12069	NONMMUG005569.2	0	0	0	0	-	-	-	.	-
TCONS_00025953	1	chr11	+	25326136	25326401	4933427E13Rik	NONMMUG005570.2	0	0	0	0	-	-	-	.	-
TCONS_00025953	2	chr11	+	25329851	25329978	4933427E13Rik	NONMMUG005570.2	0	0	0	0	-	-	-	.	-
TCONS_00025953	3	chr11	+	25330389	25330718	4933427E13Rik	NONMMUG005570.2	0	0	0	0	-	-	-	.	-
TCONS_00041689	1	chr11	.	26231076	26232201	.	NONMMUG051898.1	0.0265	0.2147	0.0608	0.1238	-	-	-	.	-
TCONS_00041690	1	chr11	.	26385146	26385752	.	.	0.9683	1.8105	0.9263	2.1136	-	-	+	.	-
TCONS_00034009	1	chr11	-	29057289	29058874	.	.	0.3785	0.3989	0.7982	0.3248	-	-	-	.	-
TCONS_00041691	1	chr11	.	30289542	30290004	.	.	0	0	0	0	-	-	-	.	-
TCONS_00041692	1	chr11	.	30306163	30306375	.	.	0	0	0	0	-	-	-	.	-
TCONS_00041693	1	chr11	.	30310736	30311193	.	.	0	0	0	0	-	-	-	.	-
TCONS_00041694	1	chr11	.	30331248	30331548	.	NONMMUG051926.1	0	0.3881	0	0	-	-	-	.	-
TCONS_00041695	1	chr11	.	30502726	30503044	.	NONMMUG005647.2	3.7601	3.7921	1.0902	1.5332	-	-	-	.	-
TCONS_00034120	1	chr11	-	31370490	31371414	.	.	0.5541	0.1498	0.9775	0.7487	-	-	-	.	-
TCONS_00041696	1	chr11	.	31548204	31548414	.	NONMMUG005670.2	0	2.0058	6.9524	3.6912	-	-	-	.	-
TCONS_00041697	1	chr11	.	31661294	31662586	.	.	0.2291	0.0959	0.1768	0.1891	-	-	-	.	-
TCONS_00026141	1	chr11	+	31662713	31664737	.	.	0.9248	0.5573	0.8433	0.9379	-	-	-	.	-
TCONS_00026143	1	chr11	+	31698648	31699012	Gm38061	NONMMUG051971.1	0	0	0	0	-	-	-	.	-
TCONS_00041698	1	chr11	.	31705324	31705851	.	NONMMUG005675.3	0.1576	0.4509	0.5359	0.3119	-	-	-	.	-
TCONS_00034123	1	chr11	-	31707303	31707462	.	.	0.0665	0.1861	0.1819	0.0877	-	-	-	.	-
TCONS_00034123	2	chr11	-	31707886	31707989	.	.	0.0665	0.1861	0.1819	0.0877	-	-	-	.	-
TCONS_00034123	3	chr11	-	31711519	31711632	.	.	0.0665	0.1861	0.1819	0.0877	-	-	-	.	-
TCONS_00034123	4	chr11	-	31711800	31712601	.	.	0.0665	0.1861	0.1819	0.0877	-	-	-	.	-
TCONS_00041699	1	chr11	.	31722133	31723468	.	.	0.0113	0.7047	0.0646	0.18	-	-	-	.	-
TCONS_00034126	1	chr11	-	31725695	31726282	.	.	0.07	0.7637	0.1828	0.3534	-	-	-	.	-
TCONS_00034126	2	chr11	-	31726414	31727078	.	.	0.07	0.7637	0.1828	0.3534	-	-	-	.	-
TCONS_00034126	3	chr11	-	31727328	31727410	.	.	0.07	0.7637	0.1828	0.3534	-	-	-	.	-
TCONS_00026144	1	chr11	+	31727827	31727871	.	.	0	0.8645	0.1028	0.5872	-	-	-	.	-
TCONS_00026144	2	chr11	+	31729695	31730759	.	.	0	0.8645	0.1028	0.5872	-	-	-	.	-
TCONS_00041700	1	chr11	.	31731100	31731662	.	.	0.0495	0.7872	0.0989	0.3747	-	-	-	.	-
TCONS_00041701	1	chr11	.	31773358	31773770	.	.	0.6664	0.5287	0.3883	0	-	-	-	.	-
TCONS_00026145	1	chr11	+	31777147	31777158	D630024D03Rik	NONMMUG005678.2	0.0461	0.0256	0.2771	0	-	-	-	.	-
TCONS_00026145	2	chr11	+	31796431	31796599	D630024D03Rik	NONMMUG005678.2	0.0461	0.0256	0.2771	0	-	-	-	.	-
TCONS_00026145	3	chr11	+	31804042	31804759	D630024D03Rik	NONMMUG005678.2	0.0461	0.0256	0.2771	0	-	-	-	.	-
TCONS_00034127	1	chr11	-	31790113	31790425	D630024D03Rik	NONMMUG005677.3	0.5274	0.8319	2.885	0.5847	-	-	-	.	-
TCONS_00034127	2	chr11	-	31800950	31801037	D630024D03Rik	NONMMUG005677.3	0.5274	0.8319	2.885	0.5847	-	-	-	.	-
TCONS_00034127	3	chr11	-	31802332	31802448	D630024D03Rik	NONMMUG005677.3	0.5274	0.8319	2.885	0.5847	-	-	-	.	-
TCONS_00034127	4	chr11	-	31824293	31824473	D630024D03Rik	NONMMUG005677.3	0.5274	0.8319	2.885	0.5847	-	-	-	.	-
TCONS_00026146	1	chr11	+	31796194	31797399	D630024D03Rik	.	0.0817	0.0543	0.0601	0.0293	-	-	-	.	-
TCONS_00041702	1	chr11	.	32638418	32639543	.	NONMMUG088855.1	2.5144	2.0617	2.4798	2.7282	-	-	-	.	-
TCONS_00041703	1	chr11	.	34136954	34137374	.	NONMMUG005738.2	2.0456	6.4524	5.9005	1.5894	-	-	-	.	-
TCONS_00026241	1	chr11	+	34137499	34137651	.	NONMMUG005738.2	0	1.2523	0.9966	0	-	-	-	.	-
TCONS_00026241	2	chr11	+	34138269	34138628	.	NONMMUG005738.2	0	1.2523	0.9966	0	-	-	-	.	-
TCONS_00026242	1	chr11	+	34137499	34137651	.	.	0	1.3237	1.2828	0.5001	-	-	-	.	-
TCONS_00026242	2	chr11	+	34138269	34138378	.	.	0	1.3237	1.2828	0.5001	-	-	-	.	-
TCONS_00026242	3	chr11	+	34139253	34139431	.	.	0	1.3237	1.2828	0.5001	-	-	-	.	-
TCONS_00026242	4	chr11	+	34140771	34140819	.	.	0	1.3237	1.2828	0.5001	-	-	-	.	-
TCONS_00034278	1	chr11	-	34138082	34138628	.	.	0	0.5456	0.4625	0.1351	-	-	-	.	-
TCONS_00026243	1	chr11	+	34138267	34138324	.	.	0.0386	0.6624	0.4931	0.0678	-	-	-	.	-
TCONS_00026243	2	chr11	+	34139253	34140819	.	.	0.0386	0.6624	0.4931	0.0678	-	-	-	.	-
TCONS_00026245	1	chr11	+	34138782	34139431	.	.	0.0532	0.5735	0.5652	0.1786	-	-	-	.	-
TCONS_00026245	2	chr11	+	34139675	34140819	.	.	0.0532	0.5735	0.5652	0.1786	-	-	-	.	-
TCONS_00026247	1	chr11	+	34140944	34142130	Gm12121	.	0	0.094	0.0069	0	-	-	-	.	-
TCONS_00026247	2	chr11	+	34143149	34143792	Gm12121	.	0	0.094	0.0069	0	-	-	-	.	-
TCONS_00026248	1	chr11	+	34140946	34141658	Gm12121	.	0.0505	0.4296	0.0591	0	-	-	-	.	-
TCONS_00026248	2	chr11	+	34141961	34142541	Gm12121	.	0.0505	0.4296	0.0591	0	-	-	-	.	-
TCONS_00026249	1	chr11	+	34140946	34141219	Gm12121	.	0.0625	1.5002	0.8652	0.6025	-	-	-	.	-
TCONS_00026249	2	chr11	+	34141602	34142541	Gm12121	.	0.0625	1.5002	0.8652	0.6025	-	-	-	.	-
TCONS_00026250	1	chr11	+	34140947	34142130	Gm12121	.	0.0602	0.764	0.7088	0.3204	-	-	-	.	-
TCONS_00026250	2	chr11	+	34143149	34143378	Gm12121	.	0.0602	0.764	0.7088	0.3204	-	-	-	.	-
TCONS_00026250	3	chr11	+	34145104	34145695	Gm12121	.	0.0602	0.764	0.7088	0.3204	-	-	-	.	-
TCONS_00026251	1	chr11	+	34140947	34142130	Gm12121	.	0	0.1079	0	0.0906	-	-	-	.	-
TCONS_00026251	2	chr11	+	34143149	34143378	Gm12121	.	0	0.1079	0	0.0906	-	-	-	.	-
TCONS_00026251	3	chr11	+	34144344	34145695	Gm12121	.	0	0.1079	0	0.0906	-	-	-	.	-
TCONS_00026252	1	chr11	+	34140949	34141219	Gm12121	.	0	0	0	0	-	-	-	.	-
TCONS_00026252	2	chr11	+	34141602	34141658	Gm12121	.	0	0	0	0	-	-	-	.	-
TCONS_00026252	3	chr11	+	34141961	34142130	Gm12121	.	0	0	0	0	-	-	-	.	-
TCONS_00026252	4	chr11	+	34143226	34143792	Gm12121	.	0	0	0	0	-	-	-	.	-
TCONS_00026253	1	chr11	+	34140949	34142130	Gm12121	.	0	0	0	0	-	-	-	.	-
TCONS_00026253	2	chr11	+	34143226	34143378	Gm12121	.	0	0	0	0	-	-	-	.	-
TCONS_00026253	3	chr11	+	34144344	34144466	Gm12121	.	0	0	0	0	-	-	-	.	-
TCONS_00026253	4	chr11	+	34145104	34145196	Gm12121	.	0	0	0	0	-	-	-	.	-
TCONS_00026253	5	chr11	+	34145671	34145695	Gm12121	.	0	0	0	0	-	-	-	.	-
TCONS_00026254	1	chr11	+	34140955	34141219	Gm12121	.	0	0	0	0	-	-	-	.	-
TCONS_00026254	2	chr11	+	34141602	34142130	Gm12121	.	0	0	0	0	-	-	-	.	-
TCONS_00026254	3	chr11	+	34143149	34143792	Gm12121	.	0	0	0	0	-	-	-	.	-
TCONS_00026255	1	chr11	+	34141827	34142130	Gm12121	NONMMUG005738.2	0	0	0	0	-	-	-	.	-
TCONS_00026255	2	chr11	+	34143226	34143421	Gm12121	NONMMUG005738.2	0	0	0	0	-	-	-	.	-
TCONS_00041704	1	chr11	.	34145882	34146508	.	.	0.8735	4.6054	2.4288	1.6343	-	-	-	.	-
TCONS_00034281	1	chr11	-	34146807	34148866	.	.	0.3152	4.2324	3.2463	2.6101	-	-	-	.	-
TCONS_00041705	1	chr11	.	34149182	34150055	.	.	0.0462	0.5531	0.3243	0.347	-	-	-	.	-
TCONS_00041706	1	chr11	.	34150270	34151697	.	.	0.0284	0.22	0.2504	0.1677	-	-	-	.	-
TCONS_00041707	1	chr11	.	34833723	34834330	.	.	0.6466	0.6014	0.568	0.6417	-	-	-	.	-
TCONS_00026260	1	chr11	+	34880339	34880483	Gm12711	NONMMUG005755.2	0	0	0	0	-	-	-	.	-
TCONS_00026260	2	chr11	+	34882337	34882531	Gm12711	NONMMUG005755.2	0	0	0	0	-	-	-	.	-
TCONS_00026282	1	chr11	+	37658989	37659383	Gm12128	NONMMUG005803.2	0.0212	0.1095	0.0861	0.1361	-	-	-	.	-
TCONS_00026282	2	chr11	+	37666986	37668796	Gm12128	NONMMUG005803.2	0.0212	0.1095	0.0861	0.1361	-	-	-	.	-
TCONS_00026282	3	chr11	+	37671096	37671312	Gm12128	NONMMUG005803.2	0.0212	0.1095	0.0861	0.1361	-	-	-	.	-
TCONS_00026282	4	chr11	+	37672676	37673166	Gm12128	NONMMUG005803.2	0.0212	0.1095	0.0861	0.1361	-	-	-	.	-
TCONS_00041709	1	chr11	.	38231081	38231643	.	.	0	0	0.0946	0	-	-	-	.	-
TCONS_00034384	1	chr11	-	40474718	40474964	3110004A20Rik	NONMMUG005813.2	0	0	0	0	-	-	-	.	-
TCONS_00034384	2	chr11	-	40475540	40475677	3110004A20Rik	NONMMUG005813.2	0	0	0	0	-	-	-	.	-
TCONS_00041710	1	chr11	.	41022901	41023348	.	.	0.7287	0.2267	0	0	-	-	-	.	-
TCONS_00041711	1	chr11	.	41023448	41024328	.	.	0.0912	0.1249	0	0	-	-	-	.	-
TCONS_00026324	1	chr11	+	43385482	43385616	Gm12148	NONMMUG005851.2	0	0	0	0	-	-	-	.	-
TCONS_00026324	2	chr11	+	43387027	43387183	Gm12148	NONMMUG005851.2	0	0	0	0	-	-	-	.	-
TCONS_00041712	1	chr11	.	43676962	43677178	.	.	0	0.8706	1.2385	0	-	-	-	.	-
TCONS_00034458	1	chr11	-	43722649	43724061	.	.	0.323	0.6575	0.3696	0.5072	-	-	-	.	-
TCONS_00041714	1	chr11	.	43725532	43725805	.	NONMMUG005862.3	0.4426	5.7832	4.2528	2.9118	-	-	-	.	-
TCONS_00026364	1	chr11	+	43959089	43959326	Gm12153	NONMMUG005865.2	0	0.0081	0.0123	0	-	-	-	.	-
TCONS_00026364	2	chr11	+	44004029	44004229	Gm12153	NONMMUG005865.2	0	0.0081	0.0123	0	-	-	-	.	-
TCONS_00026364	3	chr11	+	44004997	44005190	Gm12153	NONMMUG005865.2	0	0.0081	0.0123	0	-	-	-	.	-
TCONS_00026364	4	chr11	+	44026517	44026604	Gm12153	NONMMUG005865.2	0	0.0081	0.0123	0	-	-	-	.	-
TCONS_00026364	5	chr11	+	44027160	44027368	Gm12153	NONMMUG005865.2	0	0.0081	0.0123	0	-	-	-	.	-
TCONS_00026364	6	chr11	+	44124203	44124318	Gm12153	NONMMUG005865.2	0	0.0081	0.0123	0	-	-	-	.	-
TCONS_00026364	7	chr11	+	44133525	44134987	Gm12153	NONMMUG005865.2	0	0.0081	0.0123	0	-	-	-	.	-
TCONS_00041715	1	chr11	.	44471580	44471854	.	NONMMUG088573.1	0.69	16.6565	14.7319	44.83	-	+	-	.	-
TCONS_00041716	1	chr11	.	44472011	44472842	.	.	0.1944	0.8934	0.7716	1.3117	-	-	-	.	-
TCONS_00041717	1	chr11	.	44473023	44474392	.	.	0.1041	0.504	0.5243	1.0475	-	-	-	.	-
TCONS_00026384	1	chr11	+	44586317	44586350	4930597A21Rik	NONMMUG005874.2	0	0.0704	0.1294	0.2071	-	-	-	.	-
TCONS_00026384	2	chr11	+	44587302	44587477	4930597A21Rik	NONMMUG005874.2	0	0.0704	0.1294	0.2071	-	-	-	.	-
TCONS_00026384	3	chr11	+	44589834	44590067	4930597A21Rik	NONMMUG005874.2	0	0.0704	0.1294	0.2071	-	-	-	.	-
TCONS_00026384	4	chr11	+	44590976	44591229	4930597A21Rik	NONMMUG005874.2	0	0.0704	0.1294	0.2071	-	-	-	.	-
TCONS_00041718	1	chr11	.	44600502	44601048	.	NONMMUG053026.1	6.5263	2.2968	2.9622	5.5213	+	-	-	.	-
TCONS_00041719	1	chr11	.	44604057	44604727	.	NONMMUG053027.1	0.9841	1.1147	1.4572	1.8232	-	-	-	.	-
TCONS_00041720	1	chr11	.	44606248	44606905	.	NONMMUG053027.1	3.2793	1.9035	3.6825	4.1221	-	-	-	.	-
TCONS_00034481	1	chr11	-	44610837	44611168	Gm37695	NONMMUG053031.1	0.2572	0.3633	0.6122	0.3441	-	-	-	.	-
TCONS_00034481	2	chr11	-	44616819	44617016	Gm37695	NONMMUG053031.1	0.2572	0.3633	0.6122	0.3441	-	-	-	.	-
TCONS_00041721	1	chr11	.	45021134	45022682	.	.	0.0569	0.2119	0.0429	0.1249	-	-	-	.	-
TCONS_00034486	1	chr11	-	45102866	45104171	Gm12159	NONMMUG005893.2	0	0.0283	0.0239	0	-	-	-	.	-
TCONS_00034486	2	chr11	-	45108302	45108397	Gm12159	NONMMUG005893.2	0	0.0283	0.0239	0	-	-	-	.	-
TCONS_00034486	3	chr11	-	45116884	45116928	Gm12159	NONMMUG005893.2	0	0.0283	0.0239	0	-	-	-	.	-
TCONS_00034487	1	chr11	-	45189570	45189727	Gm38087	NONMMUG053036.1	0	0	0	0	-	-	-	.	-
TCONS_00034487	2	chr11	-	45189766	45189872	Gm38087	NONMMUG053036.1	0	0	0	0	-	-	-	.	-
TCONS_00026399	1	chr11	+	45310490	45310801	.	.	0.0064	0.486	0.1793	1.0807	-	-	-	.	-
TCONS_00026399	2	chr11	+	45317006	45318446	.	.	0.0064	0.486	0.1793	1.0807	-	-	-	.	-
TCONS_00026400	1	chr11	+	45310521	45310801	.	.	0.0054	0.1767	0.3568	0.7585	-	-	-	.	-
TCONS_00026400	2	chr11	+	45310899	45310935	.	.	0.0054	0.1767	0.3568	0.7585	-	-	-	.	-
TCONS_00026400	3	chr11	+	45317006	45318446	.	.	0.0054	0.1767	0.3568	0.7585	-	-	-	.	-
TCONS_00041723	1	chr11	.	46046818	46047728	.	.	0.3773	0.6539	0.132	0.2081	-	-	-	.	-
TCONS_00041724	1	chr11	.	46053092	46053513	.	.	8.8303	13.7762	1.737	3.9066	-	-	+	.	-
TCONS_00041725	1	chr11	.	46054439	46054829	.	.	19.6236	24.8725	4.8841	9.8488	-	-	+	.	+
TCONS_00041726	1	chr11	.	46055169	46055680	.	.	6.3506	11.9138	1.7766	2.7729	-	-	+	.	+
TCONS_00041727	1	chr11	.	46448263	46448591	.	.	4.853	4.8471	3.7368	4.0414	-	-	-	.	-
TCONS_00041728	1	chr11	.	48794899	48795227	.	.	13.6886	6.5126	20.0741	10.0435	-	-	-	.	-
TCONS_00041729	1	chr11	.	48799348	48799801	.	.	40.0077	3.7158	7.0458	6.6003	-	-	-	.	-
TCONS_00034647	1	chr11	-	50119047	50121470	.	.	0.0344	0	0	0	-	-	-	.	-
TCONS_00034647	2	chr11	-	50124338	50125685	.	.	0.0344	0	0	0	-	-	-	.	-
TCONS_00041732	1	chr11	.	50325921	50326967	.	NONMMUG052069.2	0.221	0.4548	0.5898	0.3814	-	-	-	.	-
TCONS_00041733	1	chr11	.	50916261	50916971	.	NONMMUG006028.2	0.1851	0.6246	1.3463	2.2333	-	-	-	.	-
TCONS_00041734	1	chr11	.	51858498	51859509	.	.	0.0326	0.077	0.076	0.0405	-	-	-	.	-
TCONS_00041737	1	chr11	.	52661832	52662632	.	.	0	0.0274	0	0	-	-	-	.	-
TCONS_00041738	1	chr11	.	53483407	53483744	.	.	54.4294	12.0287	14.577	14.7766	-	-	-	.	-
TCONS_00041739	1	chr11	.	53496954	53497420	.	.	0	0.0711	0	0	-	-	-	.	-
TCONS_00041740	1	chr11	.	53557507	53558125	.	.	1.0365	2.9177	0.7726	1.2969	-	-	-	.	-
TCONS_00027109	1	chr11	+	54819919	54820061	Lyrm7os	NONMMUG006150.2	0	0	0	0.0464	-	-	-	.	-
TCONS_00027109	2	chr11	+	54821222	54821509	Lyrm7os	NONMMUG006150.2	0	0	0	0.0464	-	-	-	.	-
TCONS_00027109	3	chr11	+	54824471	54824967	Lyrm7os	NONMMUG006150.2	0	0	0	0.0464	-	-	-	.	-
TCONS_00041741	1	chr11	.	55507663	55509757	.	.	0	0.0242	0	0.041	-	-	-	.	-
TCONS_00041742	1	chr11	.	55509995	55511323	.	.	0	0	0	0	-	-	-	.	-
TCONS_00041743	1	chr11	.	55511486	55511915	.	.	0	0	0.1813	0	-	-	-	.	-
TCONS_00041744	1	chr11	.	56848400	56848611	.	.	0	0	0	0	-	-	-	.	-
[truncated: 16,230 more rows]
